# Supplementary material for: Screening the Coulomb interaction leads to a prethermal regime in two-dimensional bad conductors
Source: Nat Commun. 2023 Nov 2;14:7004. doi: 10.1038/s41467-023-42778-2 (PMC10622453; doi:10.1038/s41467-023-42778-2)
Supplement: Supplementary file 3 — Source Data [file 41467_2023_42778_MOESM3_ESM.xlsx]

## Sheet: Fig 1 b&c
t	Vg	sigma	T
s	V	e^2/h	K
-10692.4	2.5	6.74964	7.2
-10690.4	2.5	6.7236	7.2
-10688.4	2.5	6.66974	7.2
-10686.4	2.5	6.6925	7.2
-10684.4	2.5	6.61729	7.2
-10682.4	2.5	6.62969	7.2
-10680.4	2.5	6.66652	7.2
-10678.4	2.5	6.68873	7.2
-10676.4	2.5	6.65863	7.2
-10674.4	2.5	6.62962	7.2
-10672.4	2.5	6.70531	7.2
-10670.4	2.5	6.69979	7.2
-10668.4	2.5	6.69838	7.2
-10666.4	2.5	6.6662	7.2
-10664.4	2.5	6.6382	7.2
-10662.4	2.5	6.65748	7.2
-10660.4	2.5	6.61784	7.2
-10658.4	2.5	6.64821	7.2
-10656.4	2.5	6.68312	7.2
-10654.4	2.5	6.71664	7.2
-10652.4	2.5	6.69996	7.2
-10650.4	2.5	6.63017	7.2
-10648.4	2.5	6.59456	7.2
-10646.4	2.5	6.62901	7.2
-10644.4	2.5	6.63246	7.2
-10642.4	2.5	6.68979	7.2
-10640.4	2.5	6.71141	7.2
-10638.4	2.5	6.66448	7.2
-10636.4	2.5	6.60856	7.2
-10634.4	2.5	6.65496	7.2
-10632.4	2.5	6.70861	7.2
-10630.4	2.5	6.68602	7.2
-10628.4	2.5	6.69675	7.2
-10626.4	2.5	6.69795	7.2
-10624.4	2.5	6.64651	7.2
-10622.4	2.5	6.7181	7.2
-10620.4	2.5	6.73912	7.2
-10618.4	2.5	6.66122	7.2
-10616.4	2.5	6.698	7.2
-10614.4	2.5	6.76877	7.2
-10612.4	2.5	6.66745	7.2
-10610.4	2.5	6.70467	7.2
-10608.4	2.5	6.7212	7.2
-10606.4	2.5	6.72752	7.2
-10604.4	2.5	6.711	7.2
-10602.4	2.5	6.69953	7.2
-10600.4	2.5	6.64688	7.2
-10598.4	2.5	6.6083	7.2
-10596.4	2.5	6.66792	7.2
-10594.4	2.5	6.66363	7.2
-10592.4	2.5	6.66783	7.2
-10590.4	2.5	6.68598	7.2
-10588.4	2.5	6.64206	7.2
-10586.4	2.5	6.65434	7.2
-10584.4	2.5	6.60809	7.2
-10582.4	2.5	6.6369	7.2
-10580.4	2.5	6.65986	7.2
-10578.4	2.5	6.72551	7.2
-10576.4	2.5	6.71055	7.2
-10574.4	2.5	6.70926	7.2
-10572.4	2.5	6.71107	7.2
-10570.4	2.5	6.69056	7.2
-10568.4	2.5	6.6703	7.2
-10566.4	2.5	6.69533	7.2
-10564.4	2.5	6.74635	7.2
-10562.4	2.5	6.74645	7.2
-10560.4	2.5	6.66585	7.2
-10558.4	2.5	6.67605	7.2
-10556.4	2.5	6.72647	7.2
-10554.4	2.5	6.80414	7.2
-10552.4	2.5	6.76828	7.2
-10550.4	2.5	6.66963	7.2
-10548.4	2.5	6.64623	7.2
-10546.4	2.5	6.67567	7.2
-10544.4	2.5	6.70645	7.2
-10542.4	2.5	6.69276	7.2
-10540.4	2.5	6.6329	7.2
-10538.4	2.5	6.63326	7.2
-10536.4	2.5	6.6184	7.2
-10534.4	2.5	6.622	7.2
-10532.4	2.5	6.6142	7.2
-10530.4	2.5	6.67609	7.2
-10528.4	2.5	6.66886	7.2
-10526.4	2.5	6.63395	7.2
-10524.4	2.5	6.66943	7.2
-10522.4	2.5	6.66963	7.2
-10520.4	2.5	6.62873	7.2
-10518.4	2.5	6.64736	7.2
-10516.4	2.5	6.72418	7.2
-10514.4	2.5	6.70788	7.2
-10512.4	2.5	6.69746	7.2
-10510.4	2.5	6.64701	7.2
-10508.4	2.5	6.65532	7.2
-10506.4	2.5	6.63839	7.2
-10504.4	2.5	6.68722	7.2
-10502.4	2.5	6.67145	7.2
-10500.4	2.5	6.64764	7.2
-10498.4	2.5	6.69817	7.2
-10496.4	2.5	6.68174	7.2
-10494.4	2.5	6.68488	7.2
-10492.4	2.5	6.63759	7.2
-10490.4	2.5	6.64702	7.2
-10488.4	2.5	6.66907	7.2
-10486.4	2.5	6.68063	7.2
-10484.4	2.5	6.67552	7.2
-10482.4	2.5	6.66025	7.2
-10480.4	2.5	6.66831	7.2
-10478.4	2.5	6.64688	7.2
-10476.4	2.5	6.63946	7.2
-10474.4	2.5	6.62656	7.2
-10472.4	2.5	6.65226	7.2
-10470.4	2.5	6.74004	7.2
-10468.4	2.5	6.77196	7.2
-10466.4	2.5	6.69133	7.2
-10464.4	2.5	6.65174	7.2
-10462.4	2.5	6.64397	7.2
-10460.4	2.5	6.63956	7.2
-10458.4	2.5	6.63195	7.2
-10456.4	2.5	6.67248	7.2
-10454.4	2.5	6.62699	7.2
-10452.4	2.5	6.6556	7.2
-10450.4	2.5	6.68542	7.2
-10448.4	2.5	6.66065	7.2
-10446.4	2.5	6.69716	7.2
-10444.4	2.5	6.63766	7.2
-10442.4	2.5	6.61344	7.2
-10440.4	2.5	6.61505	7.2
-10438.4	2.5	6.65619	7.2
-10436.4	2.5	6.67414	7.2
-10434.4	2.5	6.6875	7.2
-10432.4	2.5	6.66549	7.2
-10430.4	2.5	6.62141	7.2
-10428.4	2.5	6.64965	7.2
-10426.4	2.5	6.64426	7.2
-10424.4	2.5	6.63012	7.2
-10422.4	2.5	6.68203	7.2
-10420.4	2.5	6.72031	7.2
-10418.4	2.5	6.72709	7.2
-10416.4	2.5	6.72405	7.2
-10414.4	2.5	6.68881	7.2
-10412.4	2.5	6.6677	7.2
-10410.4	2.5	6.63887	7.2
-10408.4	2.5	6.62151	7.2
-10406.4	2.5	6.66839	7.2
-10404.4	2.5	6.64786	7.2
-10402.4	2.5	6.67739	7.2
-10400.4	2.5	6.71847	7.2
-10398.4	2.5	6.69053	7.2
-10396.4	2.5	6.73281	7.2
-10394.4	2.5	6.66226	7.2
-10392.4	2.5	6.68994	7.2
-10390.4	2.5	6.66083	7.2
-10388.4	2.5	6.69337	7.2
-10386.4	2.5	6.69326	7.2
-10384.4	2.5	6.61849	7.2
-10382.4	2.5	6.60554	7.2
-10380.4	2.5	6.6028	7.2
-10378.4	2.5	6.63516	7.2
-10376.4	2.5	6.70013	7.2
-10374.4	2.5	6.66134	7.2
-10372.4	2.5	6.59594	7.2
-10370.4	2.5	6.64671	7.2
-10368.4	2.5	6.58949	7.2
-10366.4	2.5	6.6733	7.2
-10364.4	2.5	6.75184	7.2
-10362.4	2.5	6.68297	7.2
-10360.4	2.5	6.62529	7.2
-10358.4	2.5	6.62329	7.2
-10356.4	2.5	6.71412	7.2
-10354.4	2.5	6.71529	7.2
-10352.4	2.5	6.68788	7.2
-10350.4	2.5	6.73305	7.2
-10348.4	2.5	6.70515	7.2
-10346.4	2.5	6.63363	7.2
-10344.4	2.5	6.64399	7.2
-10342.4	2.5	6.69217	7.2
-10340.4	2.5	6.70183	7.2
-10338.4	2.5	6.68609	7.2
-10336.4	2.5	6.71581	7.2
-10334.4	2.5	6.6653	7.2
-10332.4	2.5	6.62005	7.2
-10330.4	2.5	6.64737	7.2
-10328.4	2.5	6.63529	7.2
-10326.4	2.5	6.64043	7.2
-10324.4	2.5	6.60409	7.2
-10322.4	2.5	6.61008	7.2
-10320.4	2.5	6.60031	7.2
-10318.4	2.5	6.5786	7.2
-10316.4	2.5	6.60732	7.2
-10314.4	2.5	6.66529	7.2
-10312.4	2.5	6.70292	7.2
-10310.4	2.5	6.77302	7.2
-10308.4	2.5	6.74888	7.2
-10306.4	2.5	6.64612	7.2
-10304.4	2.5	6.66883	7.2
-10302.4	2.5	6.71532	7.2
-10300.4	2.5	6.68278	7.2
-10298.4	2.5	6.72658	7.2
-10296.4	2.5	6.65631	7.2
-10294.4	2.5	6.62799	7.2
-10292.4	2.5	6.63841	7.2
-10290.4	2.5	6.69321	7.2
-10288.4	2.5	6.6457	7.2
-10286.4	2.5	6.61305	7.2
-10284.4	2.5	6.65328	7.2
-10282.4	2.5	6.69766	7.2
-10280.4	2.5	6.68006	7.2
-10278.4	2.5	6.71747	7.2
-10276.4	2.5	6.7392	7.2
-10274.4	2.5	6.70284	7.2
-10272.4	2.5	6.72762	7.2
-10270.4	2.5	6.67751	7.2
-10268.4	2.5	6.61605	7.2
-10266.4	2.5	6.64342	7.2
-10264.4	2.5	6.72047	7.2
-10262.4	2.5	6.70518	7.2
-10260.4	2.5	6.65946	7.2
-10258.4	2.5	6.69968	7.2
-10256.4	2.5	6.65789	7.2
-10254.4	2.5	6.64188	7.2
-10252.4	2.5	6.65848	7.2
-10250.4	2.5	6.61838	7.2
-10248.4	2.5	6.67575	7.2
-10246.4	2.5	6.65914	7.2
-10244.4	2.5	6.66713	7.2
-10242.4	2.5	6.68971	7.2
-10240.4	2.5	6.71269	7.2
-10238.4	2.5	6.68454	7.2
-10236.4	2.5	6.6709	7.2
-10234.4	2.5	6.64933	7.2
-10232.4	2.5	6.6511	7.2
-10230.4	2.5	6.70555	7.2
-10228.4	2.5	6.61847	7.2
-10226.4	2.5	6.62272	7.2
-10224.4	2.5	6.61847	7.2
-10222.4	2.5	6.59624	7.2
-10220.4	2.5	6.6097	7.2
-10218.4	2.5	6.62011	7.2
-10216.4	2.5	6.52822	7.2
-10214.4	2.5	6.56039	7.2
-10212.4	2.5	6.63287	7.2
-10210.4	2.5	6.65941	7.2
-10208.4	2.5	6.70438	7.2
-10206.4	2.5	6.68923	7.2
-10204.4	2.5	6.7171	7.2
-10202.4	2.5	6.68387	7.2
-10200.4	2.5	6.6883	7.2
-10198.4	2.5	6.64692	7.2
-10196.4	2.5	6.64403	7.2
-10194.4	2.5	6.65029	7.2
-10192.4	2.5	6.67524	7.2
-10190.4	2.5	6.75867	7.2
-10188.4	2.5	6.72252	7.2
-10186.4	2.5	6.67009	7.2
-10184.4	2.5	6.70822	7.2
-10182.4	2.5	6.67085	7.2
-10180.4	2.5	6.6521	7.2
-10178.4	2.5	6.70099	7.2
-10176.4	2.5	6.73401	7.2
-10174.4	2.5	6.64509	7.2
-10172.4	2.5	6.62565	7.2
-10170.4	2.5	6.62672	7.2
-10168.4	2.5	6.66561	7.2
-10166.4	2.5	6.66628	7.2
-10164.4	2.5	6.70531	7.2
-10162.4	2.5	6.67771	7.2
-10160.4	2.5	6.65841	7.2
-10158.4	2.5	6.6595	7.2
-10156.4	2.5	6.64663	7.2
-10154.4	2.5	6.70085	7.2
-10152.4	2.5	6.74968	7.2
-10150.4	2.5	6.72232	7.2
-10148.4	2.5	6.67658	7.2
-10146.4	2.5	6.68949	7.2
-10144.4	2.5	6.66767	7.2
-10142.4	2.5	6.60889	7.2
-10140.4	2.5	6.61782	7.2
-10138.4	2.5	6.61478	7.2
-10136.4	2.5	6.6396	7.2
-10134.4	2.5	6.65922	7.2
-10132.4	2.5	6.6386	7.2
-10130.4	2.5	6.68345	7.2
-10128.4	2.5	6.6567	7.2
-10126.4	2.5	6.65608	7.2
-10124.4	2.5	6.65237	7.2
-10122.4	2.5	6.68537	7.2
-10120.4	2.5	6.70071	7.2
-10118.4	2.5	6.66464	7.2
-10116.4	2.5	6.66018	7.2
-10114.4	2.5	6.67257	7.2
-10112.4	2.5	6.69885	7.2
-10110.4	2.5	6.70513	7.2
-10108.4	2.5	6.63178	7.2
-10106.4	2.5	6.61442	7.2
-10104.4	2.5	6.67556	7.2
-10102.4	2.5	6.64317	7.2
-10100.4	2.5	6.60446	7.2
-10098.4	2.5	6.60245	7.2
-10096.4	2.5	6.67471	7.2
-10094.4	2.5	6.70281	7.2
-10092.4	2.5	6.7011	7.2
-10090.4	2.5	6.70344	7.2
-10088.4	2.5	6.67656	7.2
-10086.4	2.5	6.68131	7.2
-10084.4	2.5	6.68594	7.2
-10082.4	2.5	6.6428	7.2
-10080.4	2.5	6.68493	7.2
-10078.4	2.5	6.66393	7.2
-10076.4	2.5	6.6505	7.2
-10074.4	2.5	6.69016	7.2
-10072.4	2.5	6.73046	7.2
-10070.4	2.5	6.7261	7.2
-10068.4	2.5	6.71097	7.2
-10066.4	2.5	6.72581	7.2
-10064.4	2.5	6.70523	7.2
-10062.4	2.5	6.67299	7.2
-10060.4	2.5	6.59466	7.2
-10058.4	2.5	6.62263	7.2
-10056.4	2.5	6.62544	7.2
-10054.4	2.5	6.64647	7.2
-10052.4	2.5	6.63129	7.2
-10050.4	2.5	6.66763	7.2
-10048.4	2.5	6.68701	7.2
-10046.4	2.5	6.7279	7.2
-10044.4	2.5	6.68059	7.2
-10042.4	2.5	6.65084	7.2
-10040.4	2.5	6.61656	7.2
-10038.4	2.5	6.61532	7.2
-10036.4	2.5	6.66254	7.2
-10034.4	2.5	6.72455	7.2
-10032.4	2.5	6.65969	7.2
-10030.4	2.5	6.70295	7.2
-10028.4	2.5	6.66394	7.2
-10026.4	2.5	6.68356	7.2
-10024.4	2.5	6.68925	7.2
-10022.4	2.5	6.68877	7.2
-10020.4	2.5	6.71372	7.2
-10018.4	2.5	6.70675	7.2
-10016.4	2.5	6.65282	7.2
-10014.4	2.5	6.62704	7.2
-10012.4	2.5	6.64039	7.2
-10010.4	2.5	6.62651	7.2
-10008.4	2.5	6.63659	7.2
-10006.4	2.5	6.63005	7.2
-10004.4	2.5	6.63109	7.2
-10002.4	2.5	6.69614	7.2
-10000.4	2.5	6.70251	7.2
-9998.38	2.5	6.75207	7.2
-9996.38	2.5	6.70285	7.2
-9994.38	2.5	6.72024	7.2
-9992.38	2.5	6.71962	7.2
-9990.38	2.5	6.77329	7.2
-9988.38	2.5	6.76752	7.2
-9986.38	2.5	6.71422	7.2
-9984.38	2.5	6.71229	7.2
-9982.38	2.5	6.66025	7.2
-9980.38	2.5	6.6298	7.2
-9978.38	2.5	6.67149	7.2
-9976.38	2.5	6.66857	7.2
-9974.38	2.5	6.74832	7.2
-9972.38	2.5	6.81732	7.2
-9970.38	2.5	6.73292	7.2
-9968.38	2.5	6.70795	7.2
-9966.38	2.5	6.69757	7.2
-9964.38	2.5	6.66708	7.2
-9962.38	2.5	6.62576	7.2
-9960.38	2.5	6.6453	7.2
-9958.38	2.5	6.64747	7.2
-9956.38	2.5	6.62549	7.2
-9954.38	2.5	6.66387	7.2
-9952.37	2.5	6.63967	7.2
-9950.37	2.5	6.6278	7.2
-9948.37	2.5	6.71947	7.2
-9946.37	2.5	6.7247	7.2
-9944.37	2.5	6.68221	7.2
-9942.37	2.5	6.63554	7.2
-9940.37	2.5	6.65428	7.2
-9938.37	2.5	6.63133	7.2
-9936.37	2.5	6.63991	7.2
-9934.37	2.5	6.6572	7.2
-9932.37	2.5	6.68303	7.2
-9930.37	2.5	6.66964	7.2
-9928.37	2.5	6.63877	7.2
-9926.37	2.5	6.68895	7.2
-9924.37	2.5	6.73157	7.2
-9922.37	2.5	6.70696	7.2
-9920.37	2.5	6.68728	7.2
-9918.37	2.5	6.70104	7.2
-9916.37	2.5	6.68133	7.2
-9914.37	2.5	6.70057	7.2
-9912.37	2.5	6.67881	7.2
-9910.37	2.5	6.69677	7.2
-9908.37	2.5	6.68071	7.2
-9906.37	2.5	6.66137	7.2
-9904.37	2.5	6.67843	7.2
-9902.37	2.5	6.71652	7.2
-9900.37	2.5	6.77572	7.2
-9898.37	2.5	6.7345	7.2
-9896.37	2.5	6.66749	7.2
-9894.37	2.5	6.60774	7.2
-9892.37	2.5	6.68032	7.2
-9890.37	2.5	6.75529	7.2
-9888.37	2.5	6.72214	7.2
-9886.37	2.5	6.74044	7.2
-9884.37	2.5	6.76427	7.2
-9882.37	2.5	6.71178	7.2
-9880.37	2.5	6.67143	7.2
-9878.37	2.5	6.66635	7.2
-9876.37	2.5	6.65534	7.2
-9874.37	2.5	6.68965	7.2
-9872.37	2.5	6.63389	7.2
-9870.37	2.5	6.61448	7.2
-9868.37	2.5	6.63928	7.2
-9866.37	2.5	6.66377	7.2
-9864.37	2.5	6.65707	7.2
-9862.37	2.5	6.67143	7.2
-9860.37	2.5	6.74078	7.2
-9858.37	2.5	6.6999	7.2
-9856.37	2.5	6.67989	7.2
-9854.37	2.5	6.67767	7.2
-9852.37	2.5	6.69116	7.2
-9850.37	2.5	6.67864	7.2
-9848.37	2.5	6.65798	7.2
-9846.37	2.5	6.67339	7.2
-9844.37	2.5	6.73276	7.2
-9842.37	2.5	6.76643	7.2
-9840.37	2.5	6.68192	7.2
-9838.37	2.5	6.60332	7.2
-9836.37	2.5	6.65474	7.2
-9834.37	2.5	6.66441	7.2
-9832.37	2.5	6.65285	7.2
-9830.37	2.5	6.60396	7.2
-9828.37	2.5	6.58569	7.2
-9826.37	2.5	6.52465	7.2
-9824.37	2.5	6.56229	7.2
-9822.37	2.5	6.58927	7.2
-9820.37	2.5	6.63886	7.2
-9818.37	2.5	6.73272	7.2
-9816.37	2.5	6.72433	7.2
-9814.37	2.5	6.65172	7.2
-9812.37	2.5	6.66379	7.2
-9810.37	2.5	6.66982	7.2
-9808.37	2.5	6.69342	7.2
-9806.37	2.5	6.69023	7.2
-9804.37	2.5	6.72585	7.2
-9802.37	2.5	6.67982	7.2
-9800.36	2.5	6.58976	7.2
-9798.36	2.5	6.63255	7.2
-9796.36	2.5	6.68309	7.2
-9794.36	2.5	6.68382	7.2
-9792.36	2.5	6.64575	7.2
-9790.36	2.5	6.68008	7.2
-9788.36	2.5	6.63819	7.2
-9786.36	2.5	6.67727	7.2
-9784.36	2.5	6.71496	7.2
-9782.36	2.5	6.681	7.2
-9780.36	2.5	6.70625	7.2
-9778.36	2.5	6.62388	7.2
-9776.36	2.5	6.62452	7.2
-9774.36	2.5	6.60272	7.2
-9772.36	2.5	6.66224	7.2
-9770.36	2.5	6.64683	7.2
-9768.36	2.5	6.68076	7.2
-9766.36	2.5	6.70918	7.2
-9764.36	2.5	6.69661	7.2
-9762.36	2.5	6.68029	7.2
-9760.36	2.5	6.67963	7.2
-9758.36	2.5	6.66659	7.2
-9756.36	2.5	6.66174	7.2
-9754.36	2.5	6.71452	7.2
-9752.36	2.5	6.70839	7.2
-9750.36	2.5	6.69284	7.2
-9748.36	2.5	6.66413	7.2
-9746.36	2.5	6.66771	7.2
-9744.36	2.5	6.58927	7.2
-9742.36	2.5	6.61632	7.2
-9740.36	2.5	6.72671	7.2
-9738.36	2.5	6.74363	7.2
-9736.36	2.5	6.68208	7.2
-9734.36	2.5	6.68561	7.2
-9732.36	2.5	6.66771	7.2
-9730.36	2.5	6.70135	7.2
-9728.36	2.5	6.78778	7.2
-9726.36	2.5	6.80788	7.2
-9724.36	2.5	6.74157	7.2
-9722.36	2.5	6.64675	7.2
-9720.36	2.5	6.67626	7.2
-9718.36	2.5	6.69599	7.2
-9716.36	2.5	6.67652	7.2
-9714.36	2.5	6.68277	7.2
-9712.36	2.5	6.60041	7.2
-9710.36	2.5	6.64014	7.2
-9708.36	2.5	6.63167	7.2
-9706.36	2.5	6.6698	7.2
-9704.36	2.5	6.63629	7.2
-9702.36	2.5	6.61663	7.2
-9700.36	2.5	6.64445	7.2
-9698.36	2.5	6.6923	7.2
-9696.36	2.5	6.73387	7.2
-9694.36	2.5	6.66182	7.2
-9692.36	2.5	6.66577	7.2
-9690.36	2.5	6.67207	7.2
-9688.36	2.5	6.61639	7.2
-9686.36	2.5	6.68672	7.2
-9684.36	2.5	6.67938	7.2
-9682.36	2.5	6.70971	7.2
-9680.36	2.5	6.65886	7.2
-9678.36	2.5	6.65251	7.2
-9676.36	2.5	6.67836	7.2
-9674.36	2.5	6.67027	7.2
-9672.36	2.5	6.68449	7.2
-9670.36	2.5	6.65235	7.2
-9668.36	2.5	6.69997	7.2
-9666.36	2.5	6.72803	7.2
-9664.36	2.5	6.67289	7.2
-9662.36	2.5	6.67636	7.2
-9660.36	2.5	6.70286	7.2
-9658.36	2.5	6.68576	7.2
-9656.36	2.5	6.73962	7.2
-9654.36	2.5	6.77991	7.2
-9652.36	2.5	6.66636	7.2
-9650.36	2.5	6.68831	7.2
-9648.36	2.5	6.72125	7.2
-9646.35	2.5	6.75266	7.2
-9644.35	2.5	6.77875	7.2
-9642.35	2.5	6.70849	7.2
-9640.35	2.5	6.68076	7.2
-9638.35	2.5	6.72591	7.2
-9636.35	2.5	6.6375	7.2
-9634.35	2.5	6.59351	7.2
-9632.35	2.5	6.61343	7.2
-9630.35	2.5	6.66451	7.2
-9628.35	2.5	6.75927	7.2
-9626.35	2.5	6.74034	7.2
-9624.35	2.5	6.74631	7.2
-9622.35	2.5	6.71058	7.2
-9620.35	2.5	6.69596	7.2
-9618.35	2.5	6.64519	7.2
-9616.35	2.5	6.63309	7.2
-9614.35	2.5	6.62399	7.2
-9612.35	2.5	6.6683	7.2
-9610.35	2.5	6.70938	7.2
-9608.35	2.5	6.68216	7.2
-9606.35	2.5	6.62937	7.2
-9604.35	2.5	6.68029	7.2
-9602.35	2.5	6.6844	7.2
-9600.35	2.5	6.68578	7.2
-9598.35	2.5	6.70237	7.2
-9596.35	2.5	6.73526	7.2
-9594.35	2.5	6.71099	7.2
-9592.35	2.5	6.66325	7.2
-9590.35	2.5	6.66217	7.2
-9588.35	2.5	6.68051	7.2
-9586.35	2.5	6.69486	7.2
-9584.35	2.5	6.75255	7.2
-9582.35	2.5	6.71012	7.2
-9580.35	2.5	6.64873	7.2
-9578.35	2.5	6.67045	7.2
-9576.35	2.5	6.67438	7.2
-9574.35	2.5	6.71474	7.2
-9572.35	2.5	6.80532	7.2
-9570.35	2.5	6.81867	7.2
-9568.35	2.5	6.75023	7.2
-9566.35	2.5	6.69876	7.2
-9564.35	2.5	6.6739	7.2
-9562.35	2.5	6.70744	7.2
-9560.35	2.5	6.73793	7.2
-9558.35	2.5	6.79124	7.2
-9556.35	2.5	6.73858	7.2
-9554.35	2.5	6.72354	7.2
-9552.35	2.5	6.69772	7.2
-9550.35	2.5	6.64055	7.2
-9548.35	2.5	6.70958	7.2
-9546.35	2.5	6.6767	7.2
-9544.35	2.5	6.64889	7.2
-9542.35	2.5	6.70045	7.2
-9540.35	2.5	6.72446	7.2
-9538.35	2.5	6.69402	7.2
-9536.35	2.5	6.63346	7.2
-9534.35	2.5	6.66324	7.2
-9532.35	2.5	6.68647	7.2
-9530.35	2.5	6.68884	7.2
-9528.35	2.5	6.65255	7.2
-9526.35	2.5	6.68352	7.2
-9524.35	2.5	6.68239	7.2
-9522.35	2.5	6.5829	7.2
-9520.35	2.5	6.66079	7.2
-9518.35	2.5	6.62217	7.2
-9516.35	2.5	6.67376	7.2
-9514.35	2.5	6.71685	7.2
-9512.35	2.5	6.69464	7.2
-9510.35	2.5	6.55718	7.2
-9508.35	2.5	6.55945	7.2
-9506.35	2.5	6.68542	7.2
-9504.35	2.5	6.72481	7.2
-9502.35	2.5	6.68787	7.2
-9500.35	2.5	6.63404	7.2
-9498.35	2.5	6.63667	7.2
-9496.35	2.5	6.6821	7.2
-9494.35	2.5	6.67664	7.2
-9492.34	2.5	6.70301	7.2
-9490.34	2.5	6.72166	7.2
-9488.34	2.5	6.74352	7.2
-9486.34	2.5	6.74429	7.2
-9484.34	2.5	6.70855	7.2
-9482.34	2.5	6.64884	7.2
-9480.34	2.5	6.69056	7.2
-9478.34	2.5	6.66595	7.2
-9476.34	2.5	6.70234	7.2
-9474.34	2.5	6.74143	7.2
-9472.34	2.5	6.76868	7.2
-9470.34	2.5	6.72089	7.2
-9468.34	2.5	6.7184	7.2
-9466.34	2.5	6.72243	7.2
-9464.34	2.5	6.67348	7.2
-9462.34	2.5	6.71408	7.2
-9460.34	2.5	6.75042	7.2
-9458.34	2.5	6.68686	7.2
-9456.34	2.5	6.68781	7.2
-9454.34	2.5	6.80953	7.2
-9452.34	2.5	6.72862	7.2
-9450.34	2.5	6.65182	7.2
-9448.34	2.5	6.6855	7.2
-9446.34	2.5	6.63392	7.2
-9444.34	2.5	6.64292	7.2
-9442.34	2.5	6.704	7.2
-9440.34	2.5	6.63869	7.2
-9438.34	2.5	6.64292	7.2
-9436.34	2.5	6.65111	7.2
-9434.34	2.5	6.62888	7.2
-9432.34	2.5	6.64583	7.2
-9430.34	2.5	6.65316	7.2
-9428.34	2.5	6.70251	7.2
-9426.34	2.5	6.66094	7.2
-9424.34	2.5	6.66945	7.2
-9422.34	2.5	6.64889	7.2
-9420.34	2.5	6.68408	7.2
-9418.34	2.5	6.6678	7.2
-9416.34	2.5	6.70932	7.2
-9414.34	2.5	6.62544	7.2
-9412.34	2.5	6.65282	7.2
-9410.34	2.5	6.68379	7.2
-9408.34	2.5	6.69636	7.2
-9406.34	2.5	6.65606	7.2
-9404.34	2.5	6.66226	7.2
-9402.34	2.5	6.70235	7.2
-9400.34	2.5	6.69712	7.2
-9398.34	2.5	6.66768	7.2
-9396.34	2.5	6.66149	7.2
-9394.34	2.5	6.67134	7.2
-9392.34	2.5	6.63646	7.2
-9390.34	2.5	6.66762	7.2
-9388.34	2.5	6.67321	7.2
-9386.34	2.5	6.66807	7.2
-9384.34	2.5	6.66696	7.2
-9382.34	2.5	6.67974	7.2
-9380.34	2.5	6.68244	7.2
-9378.34	2.5	6.73038	7.2
-9376.34	2.5	6.74609	7.2
-9374.34	2.5	6.72652	7.2
-9372.34	2.5	6.66314	7.2
-9370.34	2.5	6.6659	7.2
-9368.34	2.5	6.63262	7.2
-9366.34	2.5	6.65671	7.2
-9364.34	2.5	6.68955	7.2
-9362.34	2.5	6.68961	7.2
-9360.34	2.5	6.64894	7.2
-9358.34	2.5	6.65664	7.2
-9356.34	2.5	6.66842	7.2
-9354.34	2.5	6.69339	7.2
-9352.34	2.5	6.66541	7.2
-9350.34	2.5	6.62858	7.2
-9348.34	2.5	6.66166	7.2
-9346.34	2.5	6.67453	7.2
-9344.34	2.5	6.6425	7.2
-9342.34	2.5	6.54271	7.2
-9340.34	2.5	6.55995	7.2
-9338.33	2.5	6.68093	7.2
-9336.33	2.5	6.71284	7.2
-9334.33	2.5	6.72569	7.2
-9332.33	2.5	6.6711	7.2
-9330.33	2.5	6.69972	7.2
-9328.33	2.5	6.70691	7.2
-9326.33	2.5	6.73786	7.2
-9324.33	2.5	6.74037	7.2
-9322.33	2.5	6.67601	7.2
-9320.33	2.5	6.66976	7.2
-9318.33	2.5	6.68268	7.2
-9316.33	2.5	6.63353	7.2
-9314.33	2.5	6.61407	7.2
-9312.33	2.5	6.61151	7.2
-9310.33	2.5	6.63603	7.2
-9308.33	2.5	6.66431	7.2
-9306.33	2.5	6.68787	7.2
-9304.33	2.5	6.69863	7.2
-9302.33	2.5	6.68952	7.2
-9300.33	2.5	6.72255	7.2
-9298.33	2.5	6.71755	7.2
-9296.33	2.5	6.6595	7.2
-9294.33	2.5	6.6727	7.2
-9292.33	2.5	6.70741	7.2
-9290.33	2.5	6.66374	7.2
-9288.33	2.5	6.6621	7.2
-9286.33	2.5	6.74401	7.2
-9284.33	2.5	6.77504	7.2
-9282.33	2.5	6.74875	7.2
-9280.33	2.5	6.76339	7.2
-9278.33	2.5	6.68932	7.2
-9276.33	2.5	6.58127	7.2
-9274.33	2.5	6.63742	7.2
-9272.33	2.5	6.64984	7.2
-9270.33	2.5	6.63408	7.2
-9268.33	2.5	6.61464	7.2
-9266.33	2.5	6.67617	7.2
-9264.33	2.5	6.69452	7.2
-9262.33	2.5	6.69877	7.2
-9260.33	2.5	6.72665	7.2
-9258.33	2.5	6.70811	7.2
-9256.33	2.5	6.64798	7.2
-9254.33	2.5	6.66852	7.2
-9252.33	2.5	6.67597	7.2
-9250.33	2.5	6.69961	7.2
-9248.33	2.5	6.68487	7.2
-9246.33	2.5	6.62402	7.2
-9244.33	2.5	6.66954	7.2
-9242.33	2.5	6.67391	7.2
-9240.33	2.5	6.62512	7.2
-9238.33	2.5	6.64947	7.2
-9236.33	2.5	6.63529	7.2
-9234.33	2.5	6.6215	7.2
-9232.33	2.5	6.68914	7.2
-9230.33	2.5	6.72565	7.2
-9228.33	2.5	6.65905	7.2
-9226.33	2.5	6.70069	7.2
-9224.33	2.5	6.74116	7.2
-9222.33	2.5	6.70648	7.2
-9220.33	2.5	6.65759	7.2
-9218.33	2.5	6.6272	7.2
-9216.33	2.5	6.66332	7.2
-9214.33	2.5	6.68852	7.2
-9212.33	2.5	6.63422	7.2
-9210.33	2.5	6.60584	7.2
-9208.33	2.5	6.60964	7.2
-9206.33	2.5	6.61673	7.2
-9204.33	2.5	6.59827	7.2
-9202.33	2.5	6.61105	7.2
-9200.33	2.5	6.71214	7.2
-9198.33	2.5	6.73558	7.2
-9196.33	2.5	6.72588	7.2
-9194.33	2.5	6.66942	7.2
-9192.33	2.5	6.65033	7.2
-9190.33	2.5	6.59075	7.2
-9188.33	2.5	6.67065	7.2
-9186.33	2.5	6.70413	7.2
-9184.32	2.5	6.63766	7.2
-9182.32	2.5	6.61036	7.2
-9180.32	2.5	6.54043	7.2
-9178.32	2.5	6.58729	7.2
-9176.32	2.5	6.67302	7.2
-9174.32	2.5	6.7436	7.2
-9172.32	2.5	6.68481	7.2
-9170.32	2.5	6.66279	7.2
-9168.32	2.5	6.64191	7.2
-9166.32	2.5	6.63972	7.2
-9164.32	2.5	6.64793	7.2
-9162.32	2.5	6.64429	7.2
-9160.32	2.5	6.64205	7.2
-9158.32	2.5	6.66128	7.2
-9156.32	2.5	6.66696	7.2
-9154.32	2.5	6.63781	7.2
-9152.32	2.5	6.63944	7.2
-9150.32	2.5	6.6303	7.2
-9148.32	2.5	6.68506	7.2
-9146.32	2.5	6.72971	7.2
-9144.32	2.5	6.62262	7.2
-9142.32	2.5	6.64476	7.2
-9140.32	2.5	6.63279	7.2
-9138.32	2.5	6.64596	7.2
-9136.32	2.5	6.76774	7.2
-9134.32	2.5	6.72278	7.2
-9132.32	2.5	6.70189	7.2
-9130.32	2.5	6.63596	7.2
-9128.32	2.5	6.61561	7.2
-9126.32	2.5	6.59169	7.2
-9124.32	2.5	6.62946	7.2
-9122.32	2.5	6.70208	7.2
-9120.32	2.5	6.68867	7.2
-9118.32	2.5	6.67914	7.2
-9116.32	2.5	6.66749	7.2
-9114.32	2.5	6.71681	7.2
-9112.32	2.5	6.75056	7.2
-9110.32	2.5	6.73837	7.2
-9108.32	2.5	6.74641	7.2
-9106.32	2.5	6.67029	7.2
-9104.32	2.5	6.69386	7.2
-9102.32	2.5	6.71809	7.2
-9100.32	2.5	6.68918	7.2
-9098.32	2.5	6.65328	7.2
-9096.32	2.5	6.72605	7.2
-9094.32	2.5	6.74903	7.2
-9092.32	2.5	6.63611	7.2
-9090.32	2.5	6.66441	7.2
-9088.32	2.5	6.71782	7.2
-9086.32	2.5	6.65704	7.2
-9084.32	2.5	6.64285	7.2
-9082.32	2.5	6.6267	7.2
-9080.32	2.5	6.59455	7.2
-9078.32	2.5	6.57904	7.2
-9076.32	2.5	6.63137	7.2
-9074.32	2.5	6.70329	7.2
-9072.32	2.5	6.76963	7.2
-9070.32	2.5	6.77549	7.2
-9068.32	2.5	6.69992	7.2
-9066.32	2.5	6.6949	7.2
-9064.32	2.5	6.67435	7.2
-9062.32	2.5	6.63096	7.2
-9060.32	2.5	6.64359	7.2
-9058.32	2.5	6.69386	7.2
-9056.32	2.5	6.66073	7.2
-9054.32	2.5	6.67634	7.2
-9052.32	2.5	6.6823	7.2
-9050.32	2.5	6.67931	7.2
-9048.32	2.5	6.66384	7.2
-9046.32	2.5	6.63514	7.2
-9044.32	2.5	6.60103	7.2
-9042.32	2.5	6.65578	7.2
-9040.32	2.5	6.62658	7.2
-9038.32	2.5	6.6145	7.2
-9036.32	2.5	6.75018	7.2
-9034.32	2.5	6.70916	7.2
-9032.32	2.5	6.67352	7.2
-9030.31	2.5	6.65309	7.2
-9028.31	2.5	6.63708	7.2
-9026.31	2.5	6.63677	7.2
-9024.31	2.5	6.67261	7.2
-9022.31	2.5	6.67761	7.2
-9020.31	2.5	6.6412	7.2
-9018.31	2.5	6.67808	7.2
-9016.31	2.5	6.67151	7.2
-9014.31	2.5	6.61566	7.2
-9012.31	2.5	6.69915	7.2
-9010.31	2.5	6.75197	7.2
-9008.31	2.5	6.69781	7.2
-9006.31	2.5	6.6961	7.2
-9004.31	2.5	6.69461	7.2
-9002.31	2.5	6.64861	7.2
-9000.31	2.5	6.7068	7.2
-8998.31	2.5	6.64035	7.2
-8996.31	2.5	6.62908	7.2
-8994.31	2.5	6.71105	7.2
-8992.31	2.5	6.70657	7.2
-8990.31	2.5	6.67081	7.2
-8988.31	2.5	6.64762	7.2
-8986.31	2.5	6.6583	7.2
-8984.31	2.5	6.65603	7.2
-8982.31	2.5	6.6953	7.2
-8980.31	2.5	6.68605	7.2
-8978.31	2.5	6.64626	7.2
-8976.31	2.5	6.66047	7.2
-8974.31	2.5	6.68178	7.2
-8972.31	2.5	6.71552	7.2
-8970.31	2.5	6.68994	7.2
-8968.31	2.5	6.69249	7.2
-8966.31	2.5	6.65493	7.2
-8964.31	2.5	6.59645	7.2
-8962.31	2.5	6.60647	7.2
-8960.31	2.5	6.66175	7.2
-8958.31	2.5	6.66848	7.2
-8956.31	2.5	6.64647	7.2
-8954.31	2.5	6.63759	7.2
-8952.31	2.5	6.70619	7.2
-8950.31	2.5	6.72583	7.2
-8948.31	2.5	6.69255	7.2
-8946.31	2.5	6.70256	7.2
-8944.31	2.5	6.67259	7.2
-8942.31	2.5	6.68138	7.2
-8940.31	2.5	6.75506	7.2
-8938.31	2.5	6.67872	7.2
-8936.31	2.5	6.67085	7.2
-8934.31	2.5	6.70327	7.2
-8932.31	2.5	6.6994	7.2
-8930.31	2.5	6.62264	7.2
-8928.31	2.5	6.57206	7.2
-8926.31	2.5	6.68764	7.2
-8924.31	2.5	6.69273	7.2
-8922.31	2.5	6.70516	7.2
-8920.31	2.5	6.61554	7.2
-8918.31	2.5	6.62048	7.2
-8916.31	2.5	6.65021	7.2
-8914.31	2.5	6.70627	7.2
-8912.31	2.5	6.67899	7.2
-8910.31	2.5	6.5861	7.2
-8908.31	2.5	6.60861	7.2
-8906.31	2.5	6.58657	7.2
-8904.31	2.5	6.66864	7.2
-8902.31	2.5	6.68273	7.2
-8900.31	2.5	6.62392	7.2
-8898.31	2.5	6.60837	7.2
-8896.31	2.5	6.59708	7.2
-8894.31	2.5	6.57972	7.2
-8892.31	2.5	6.60384	7.2
-8890.31	2.5	6.67173	7.2
-8888.31	2.5	6.63682	7.2
-8886.31	2.5	6.64705	7.2
-8884.31	2.5	6.65621	7.2
-8882.31	2.5	6.69846	7.2
-8880.31	2.5	6.70876	7.2
-8878.31	2.5	6.70448	7.2
-8876.3	2.5	6.67206	7.2
-8874.3	2.5	6.67303	7.2
-8872.3	2.5	6.70243	7.2
-8870.3	2.5	6.65174	7.2
-8868.3	2.5	6.61556	7.2
-8866.3	2.5	6.65217	7.2
-8864.3	2.5	6.64679	7.2
-8862.3	2.5	6.63905	7.2
-8860.3	2.5	6.67793	7.2
-8858.3	2.5	6.68504	7.2
-8856.3	2.5	6.69234	7.2
-8854.3	2.5	6.64818	7.2
-8852.3	2.5	6.6025	7.2
-8850.3	2.5	6.65996	7.2
-8848.3	2.5	6.71601	7.2
-8846.3	2.5	6.70587	7.2
-8844.3	2.5	6.70647	7.2
-8842.3	2.5	6.66971	7.2
-8840.3	2.5	6.70879	7.2
-8838.3	2.5	6.70333	7.2
-8836.3	2.5	6.68922	7.2
-8834.3	2.5	6.67167	7.2
-8832.3	2.5	6.64951	7.2
-8830.3	2.5	6.63234	7.2
-8828.3	2.5	6.62662	7.2
-8826.3	2.5	6.63988	7.2
-8824.3	2.5	6.72494	7.2
-8822.3	2.5	6.73681	7.2
-8820.3	2.5	6.73426	7.2
-8818.3	2.5	6.69246	7.2
-8816.3	2.5	6.66873	7.2
-8814.3	2.5	6.64822	7.2
-8812.3	2.5	6.64166	7.2
-8810.3	2.5	6.66529	7.2
-8808.3	2.5	6.66435	7.2
-8806.3	2.5	6.67052	7.2
-8804.3	2.5	6.64963	7.2
-8802.3	2.5	6.67754	7.2
-8800.3	2.5	6.66797	7.2
-8798.3	2.5	6.62516	7.2
-8796.3	2.5	6.62757	7.2
-8794.3	2.5	6.71441	7.2
-8792.3	2.5	6.64461	7.2
-8790.3	2.5	6.61226	7.2
-8788.3	2.5	6.70927	7.2
-8786.3	2.5	6.68973	7.2
-8784.3	2.5	6.6489	7.2
-8782.3	2.5	6.71098	7.2
-8780.3	2.5	6.75248	7.2
-8778.3	2.5	6.6753	7.2
-8776.3	2.5	6.63561	7.2
-8774.3	2.5	6.63602	7.2
-8772.3	2.5	6.68617	7.2
-8770.3	2.5	6.73774	7.2
-8768.3	2.5	6.70984	7.2
-8766.3	2.5	6.70218	7.2
-8764.3	2.5	6.71355	7.2
-8762.3	2.5	6.66076	7.2
-8760.3	2.5	6.62756	7.2
-8758.3	2.5	6.63338	7.2
-8756.3	2.5	6.68791	7.2
-8754.3	2.5	6.66078	7.2
-8752.3	2.5	6.72455	7.2
-8750.3	2.5	6.70706	7.2
-8748.3	2.5	6.64511	7.2
-8746.3	2.5	6.64644	7.2
-8744.3	2.5	6.66029	7.2
-8742.3	2.5	6.72914	7.2
-8740.3	2.5	6.78122	7.2
-8738.3	2.5	6.76343	7.2
-8736.3	2.5	6.71012	7.2
-8734.3	2.5	6.65124	7.2
-8732.3	2.5	6.65544	7.2
-8730.3	2.5	6.63141	7.2
-8728.3	2.5	6.61855	7.2
-8726.3	2.5	6.61765	7.2
-8724.3	2.5	6.64509	7.2
-8722.29	2.5	6.63973	7.2
-8720.29	2.5	6.68268	7.2
-8718.29	2.5	6.69668	7.2
-8716.29	2.5	6.65751	7.2
-8714.29	2.5	6.62575	7.2
-8712.29	2.5	6.67338	7.2
-8710.29	2.5	6.74487	7.2
-8708.29	2.5	6.6856	7.2
-8706.29	2.5	6.6739	7.2
-8704.29	2.5	6.67699	7.2
-8702.29	2.5	6.68077	7.2
-8700.29	2.5	6.67791	7.2
-8698.29	2.5	6.65477	7.2
-8696.29	2.5	6.66941	7.2
-8694.29	2.5	6.64791	7.2
-8692.29	2.5	6.61814	7.2
-8690.29	2.5	6.64011	7.2
-8688.29	2.5	6.62099	7.2
-8686.29	2.5	6.64864	7.2
-8684.29	2.5	6.75144	7.2
-8682.29	2.5	6.74142	7.2
-8680.29	2.5	6.65537	7.2
-8678.29	2.5	6.65812	7.2
-8676.29	2.5	6.70889	7.2
-8674.29	2.5	6.72143	7.2
-8672.29	2.5	6.65501	7.2
-8670.29	2.5	6.63478	7.2
-8668.29	2.5	6.6385	7.2
-8666.29	2.5	6.70177	7.2
-8664.29	2.5	6.71056	7.2
-8662.29	2.5	6.64539	7.2
-8660.29	2.5	6.6587	7.2
-8658.29	2.5	6.69728	7.2
-8656.29	2.5	6.68186	7.2
-8654.29	2.5	6.66761	7.2
-8652.29	2.5	6.63832	7.2
-8650.29	2.5	6.63709	7.2
-8648.29	2.5	6.75607	7.2
-8646.29	2.5	6.74098	7.2
-8644.29	2.5	6.66234	7.2
-8642.29	2.5	6.6951	7.2
-8640.29	2.5	6.69244	7.2
-8638.29	2.5	6.67532	7.2
-8636.29	2.5	6.67456	7.2
-8634.29	2.5	6.6427	7.2
-8632.29	2.5	6.58811	7.2
-8630.29	2.5	6.61389	7.2
-8628.29	2.5	6.65909	7.2
-8626.29	2.5	6.6466	7.2
-8624.29	2.5	6.67441	7.2
-8622.29	2.5	6.62914	7.2
-8620.29	2.5	6.59063	7.2
-8618.29	2.5	6.66064	7.2
-8616.29	2.5	6.73375	7.2
-8614.29	2.5	6.7199	7.2
-8612.29	2.5	6.62954	7.2
-8610.29	2.5	6.66516	7.2
-8608.29	2.5	6.70302	7.2
-8606.29	2.5	6.68903	7.2
-8604.29	2.5	6.67394	7.2
-8602.29	2.5	6.67982	7.2
-8600.29	2.5	6.71943	7.2
-8598.29	2.5	6.68616	7.2
-8596.29	2.5	6.68838	7.2
-8594.29	2.5	6.69063	7.2
-8592.29	2.5	6.67247	7.2
-8590.29	2.5	6.69307	7.2
-8588.29	2.5	6.70537	7.2
-8586.29	2.5	6.65782	7.2
-8584.29	2.5	6.65498	7.2
-8582.29	2.5	6.70198	7.2
-8580.29	2.5	6.68475	7.2
-8578.29	2.5	6.63561	7.2
-8576.29	2.5	6.60032	7.2
-8574.29	2.5	6.58529	7.2
-8572.29	2.5	6.64984	7.2
-8570.29	2.5	6.64182	7.2
-8568.28	2.5	6.63665	7.2
-8566.28	2.5	6.61088	7.2
-8564.28	2.5	6.62832	7.2
-8562.28	2.5	6.68088	7.2
-8560.28	2.5	6.69836	7.2
-8558.28	2.5	6.69431	7.2
-8556.28	2.5	6.62205	7.2
-8554.28	2.5	6.64991	7.2
-8552.28	2.5	6.60713	7.2
-8550.28	2.5	6.60314	7.2
-8548.28	2.5	6.65806	7.2
-8546.28	2.5	6.60879	7.2
-8544.28	2.5	6.64977	7.2
-8542.28	2.5	6.74432	7.2
-8540.28	2.5	6.60338	7.2
-8538.28	2.5	6.61679	7.2
-8536.28	2.5	6.63632	7.2
-8534.28	2.5	6.69402	7.2
-8532.28	2.5	6.68967	7.2
-8530.28	2.5	6.61913	7.2
-8528.28	2.5	6.64272	7.2
-8526.28	2.5	6.6891	7.2
-8524.28	2.5	6.66848	7.2
-8522.28	2.5	6.68173	7.2
-8520.28	2.5	6.68377	7.2
-8518.28	2.5	6.67183	7.2
-8516.28	2.5	6.71319	7.2
-8514.28	2.5	6.68753	7.2
-8512.28	2.5	6.70611	7.2
-8510.28	2.5	6.74297	7.2
-8508.28	2.5	6.70483	7.2
-8506.28	2.5	6.68979	7.2
-8504.28	2.5	6.60119	7.2
-8502.28	2.5	6.661	7.2
-8500.28	2.5	6.67798	7.2
-8498.28	2.5	6.71707	7.2
-8496.28	2.5	6.68775	7.2
-8494.28	2.5	6.71873	7.2
-8492.28	2.5	6.68177	7.2
-8490.28	2.5	6.6234	7.2
-8488.28	2.5	6.59962	7.2
-8486.28	2.5	6.66173	7.2
-8484.28	2.5	6.66093	7.2
-8482.28	2.5	6.61594	7.2
-8480.28	2.5	6.66574	7.2
-8478.28	2.5	6.71802	7.2
-8476.28	2.5	6.64598	7.2
-8474.28	2.5	6.61019	7.2
-8472.28	2.5	6.6197	7.2
-8470.28	2.5	6.64053	7.2
-8468.28	2.5	6.63303	7.2
-8466.28	2.5	6.60509	7.2
-8464.28	2.5	6.59644	7.2
-8462.28	2.5	6.64367	7.2
-8460.28	2.5	6.78555	7.2
-8458.28	2.5	6.70627	7.2
-8456.28	2.5	6.57861	7.2
-8454.28	2.5	6.62367	7.2
-8452.28	2.5	6.6662	7.2
-8450.28	2.5	6.71453	7.2
-8448.28	2.5	6.74535	7.2
-8446.28	2.5	6.74901	7.2
-8444.28	2.5	6.68115	7.2
-8442.28	2.5	6.69965	7.2
-8440.28	2.5	6.68927	7.2
-8438.28	2.5	6.72436	7.2
-8436.28	2.5	6.67991	7.2
-8434.28	2.5	6.66521	7.2
-8432.28	2.5	6.74051	7.2
-8430.28	2.5	6.71605	7.2
-8428.28	2.5	6.69124	7.2
-8426.28	2.5	6.71764	7.2
-8424.28	2.5	6.70486	7.2
-8422.28	2.5	6.72152	7.2
-8420.28	2.5	6.70529	7.2
-8418.28	2.5	6.65097	7.2
-8416.28	2.5	6.68896	7.2
-8414.27	2.5	6.71878	7.2
-8412.27	2.5	6.71141	7.2
-8410.27	2.5	6.62564	7.2
-8408.27	2.5	6.5717	7.2
-8406.27	2.5	6.63305	7.2
-8404.27	2.5	6.62292	7.2
-8402.27	2.5	6.60572	7.2
-8400.27	2.5	6.62554	7.2
-8398.27	2.5	6.63113	7.2
-8396.27	2.5	6.64275	7.2
-8394.27	2.5	6.60705	7.2
-8392.27	2.5	6.60334	7.2
-8390.27	2.5	6.65852	7.2
-8388.27	2.5	6.72108	7.2
-8386.27	2.5	6.67318	7.2
-8384.27	2.5	6.63366	7.2
-8382.27	2.5	6.60628	7.2
-8380.27	2.5	6.65038	7.2
-8378.27	2.5	6.73407	7.2
-8376.27	2.5	6.71212	7.2
-8374.27	2.5	6.68659	7.2
-8372.27	2.5	6.68011	7.2
-8370.27	2.5	6.69397	7.2
-8368.27	2.5	6.71141	7.2
-8366.27	2.5	6.6805	7.2
-8364.27	2.5	6.62501	7.2
-8362.27	2.5	6.6717	7.2
-8360.27	2.5	6.71894	7.2
-8358.27	2.5	6.66866	7.2
-8356.27	2.5	6.67125	7.2
-8354.27	2.5	6.70491	7.2
-8352.27	2.5	6.66921	7.2
-8350.27	2.5	6.60847	7.2
-8348.27	2.5	6.61345	7.2
-8346.27	2.5	6.65991	7.2
-8344.27	2.5	6.67119	7.2
-8342.27	2.5	6.65804	7.2
-8340.27	2.5	6.65589	7.2
-8338.27	2.5	6.66672	7.2
-8336.27	2.5	6.67558	7.2
-8334.27	2.5	6.63088	7.2
-8332.27	2.5	6.58028	7.2
-8330.27	2.5	6.64197	7.2
-8328.27	2.5	6.67763	7.2
-8326.27	2.5	6.72303	7.2
-8324.27	2.5	6.72401	7.2
-8322.27	2.5	6.70981	7.2
-8320.27	2.5	6.73538	7.2
-8318.27	2.5	6.76205	7.2
-8316.27	2.5	6.70559	7.2
-8314.27	2.5	6.67012	7.2
-8312.27	2.5	6.67922	7.2
-8310.27	2.5	6.71544	7.2
-8308.27	2.5	6.67356	7.2
-8306.27	2.5	6.69743	7.2
-8304.27	2.5	6.68398	7.2
-8302.27	2.5	6.68119	7.2
-8300.27	2.5	6.6627	7.2
-8298.27	2.5	6.65863	7.2
-8296.27	2.5	6.64876	7.2
-8294.27	2.5	6.65246	7.2
-8292.27	2.5	6.72176	7.2
-8290.27	2.5	6.7064	7.2
-8288.27	2.5	6.68786	7.2
-8286.27	2.5	6.72394	7.2
-8284.27	2.5	6.70059	7.2
-8282.27	2.5	6.67386	7.2
-8280.27	2.5	6.64394	7.2
-8278.27	2.5	6.67507	7.2
-8276.27	2.5	6.64934	7.2
-8274.27	2.5	6.61664	7.2
-8272.27	2.5	6.61909	7.2
-8270.27	2.5	6.61011	7.2
-8268.27	2.5	6.67571	7.2
-8266.27	2.5	6.67805	7.2
-8264.27	2.5	6.6786	7.2
-8262.27	2.5	6.62407	7.2
-8260.26	2.5	6.63044	7.2
-8258.26	2.5	6.71488	7.2
-8256.26	2.5	6.70006	7.2
-8254.26	2.5	6.65568	7.2
-8252.26	2.5	6.62439	7.2
-8250.26	2.5	6.6772	7.2
-8248.26	2.5	6.67866	7.2
-8246.26	2.5	6.68547	7.2
-8244.26	2.5	6.71299	7.2
-8242.26	2.5	6.77924	7.2
-8240.26	2.5	6.7311	7.2
-8238.26	2.5	6.6976	7.2
-8236.26	2.5	6.68925	7.2
-8234.26	2.5	6.71891	7.2
-8232.26	2.5	6.74922	7.2
-8230.26	2.5	6.67975	7.2
-8228.26	2.5	6.59592	7.2
-8226.26	2.5	6.66697	7.2
-8224.26	2.5	6.81748	7.2
-8222.26	2.5	6.75795	7.2
-8220.26	2.5	6.67641	7.2
-8218.26	2.5	6.62033	7.2
-8216.26	2.5	6.644	7.2
-8214.26	2.5	6.63854	7.2
-8212.26	2.5	6.62609	7.2
-8210.26	2.5	6.63638	7.2
-8208.26	2.5	6.66279	7.2
-8206.26	2.5	6.77388	7.2
-8204.26	2.5	6.76856	7.2
-8202.26	2.5	6.7348	7.2
-8200.26	2.5	6.66752	7.2
-8198.26	2.5	6.6973	7.2
-8196.26	2.5	6.73767	7.2
-8194.26	2.5	6.68163	7.2
-8192.26	2.5	6.55349	7.2
-8190.26	2.5	6.56477	7.2
-8188.26	2.5	6.68809	7.2
-8186.26	2.5	6.67148	7.2
-8184.26	2.5	6.57309	7.2
-8182.26	2.5	6.70491	7.2
-8180.26	2.5	6.66921	7.2
-8178.26	2.5	6.60847	7.2
-8176.26	2.5	6.61345	7.2
-8174.26	2.5	6.65991	7.2
-8172.26	2.5	6.67119	7.2
-8170.26	2.5	6.65804	7.2
-8168.26	2.5	6.65589	7.2
-8166.26	2.5	6.66672	7.2
-8164.26	2.5	6.67558	7.2
-8162.26	2.5	6.63088	7.2
-8160.26	2.5	6.58028	7.2
-8158.26	2.5	6.64197	7.2
-8156.26	2.5	6.67763	7.2
-8154.26	2.5	6.72303	7.2
-8152.26	2.5	6.72401	7.2
-8150.26	2.5	6.70981	7.2
-8148.26	2.5	6.73538	7.2
-8146.26	2.5	6.76205	7.2
-8144.26	2.5	6.70559	7.2
-8142.26	2.5	6.67012	7.2
-8140.26	2.5	6.67922	7.2
-8138.26	2.5	6.71544	7.2
-8136.26	2.5	6.67356	7.2
-8134.26	2.5	6.69743	7.2
-8132.26	2.5	6.68398	7.2
-8130.26	2.5	6.68119	7.2
-8128.26	2.5	6.6627	7.2
-8126.26	2.5	6.65863	7.2
-8124.26	2.5	6.64876	7.2
-8122.26	2.5	6.65246	7.2
-8120.26	2.5	6.72176	7.2
-8118.26	2.5	6.7064	7.2
-8116.26	2.5	6.68786	7.2
-8114.26	2.5	6.72394	7.2
-8112.26	2.5	6.70059	7.2
-8110.26	2.5	6.67386	7.2
-8108.26	2.5	6.64394	7.2
-8106.25	2.5	6.67507	7.2
-8104.25	2.5	6.64934	7.2
-8102.25	2.5	6.61664	7.2
-8100.25	2.5	6.61909	7.2
-8098.25	2.5	6.61011	7.2
-8096.25	2.5	6.67571	7.2
-8094.25	2.5	6.67805	7.2
-8092.25	2.5	6.6786	7.2
-8090.25	2.5	6.62407	7.2
-8088.25	2.5	6.63044	7.2
-8086.25	2.5	6.71488	7.2
-8084.25	2.5	6.70006	7.2
-8082.25	2.5	6.65568	7.2
-8080.25	2.5	6.62439	7.2
-8078.25	2.5	6.6772	7.2
-8076.25	2.5	6.67866	7.2
-8074.25	2.5	6.68547	7.2
-8072.25	2.5	6.71299	7.2
-8070.25	2.5	6.77924	7.2
-8068.25	2.5	6.7311	7.2
-8066.25	2.5	6.6976	7.2
-8064.25	2.5	6.68925	7.2
-8062.25	2.5	6.71891	7.2
-8060.25	2.5	6.74922	7.2
-8058.25	2.5	6.67975	7.2
-8056.25	2.5	6.59592	7.2
-8054.25	2.5	6.66697	7.2
-8052.25	2.5	6.81748	7.2
-8050.25	2.5	6.75795	7.2
-8048.25	2.5	6.67641	7.2
-8046.25	2.5	6.62033	7.2
-8044.25	2.5	6.644	7.2
-8042.25	2.5	6.63854	7.2
-8040.25	2.5	6.62609	7.2
-8038.25	2.5	6.63638	7.2
-8036.25	2.5	6.66279	7.2
-8034.25	2.5	6.77388	7.2
-8032.25	2.5	6.76856	7.2
-8030.25	2.50004	6.7348	6.87388
-8028.25	2.50004	6.66752	6.95342
-8026.25	2.50004	6.6973	6.98341
-8024.25	2.50004	6.73767	7.11999
-8022.25	2.50004	6.68163	7.14086
-8020.25	2.50004	6.55349	7.11208
-8018.25	2.50004	6.56477	7.06073
-8016.25	2.50004	6.68809	7.05484
-8014.25	2.50004	6.67148	6.98346
-8012.25	2.50004	6.57309	6.93138
-8010.25	2.50004	6.70491	6.99212
-8008.25	2.50004	6.66921	6.95689
-8006.25	2.50003	6.60847	6.96395
-8004.25	2.50004	6.61345	6.98615
-8002.25	2.50004	6.65991	6.92942
-8000.25	2.50004	6.67119	6.96946
-7998.25	2.50004	6.65804	6.87152
-7996.25	2.50004	6.65589	6.89021
-7994.25	2.50004	6.66672	6.81878
-7992.25	2.50004	6.67558	6.78064
-7990.25	2.50004	6.63088	6.73659
-7988.25	2.50004	6.58028	6.63897
-7986.25	2.50004	6.64197	6.61842
-7984.24	2.50004	6.67763	6.49411
-7982.25	2.50004	6.72303	6.48544
-7980.25	2.50004	6.72401	6.36188
-7978.25	2.50004	6.70981	6.33811
-7976.25	2.50004	6.73538	6.23412
-7974.25	2.50004	6.76205	6.19658
-7972.25	2.50004	6.70559	6.12921
-7970.25	2.50004	6.67012	6.04365
-7968.25	2.50004	6.67922	6.00479
-7966.25	2.50004	6.71544	5.88991
-7964.25	2.50004	6.67356	5.86488
-7962.25	2.50004	6.69743	5.74247
-7960.25	2.50004	6.68398	5.69561
-7958.25	2.50004	6.68119	5.61
-7956.25	2.50004	6.6627	5.50763
-7954.25	2.50004	6.65863	5.46151
-7952.25	2.50004	6.64876	5.33804
-7950.25	2.50004	6.65246	5.27878
-7948	2.50004	6.72176	5.18221
-7946	2.50004	6.7064	5.08485
-7944	2.50004	6.68786	4.98481
-7942	2.50004	6.72394	4.92742
-7940	2.50004	6.70059	4.81623
-7938	2.50004	6.67386	4.72948
-7936	2.50004	6.64394	4.65936
-7934	2.50004	6.67507	4.5481
-7932	2.50004	6.64934	4.48701
-7930	2.50004	6.61664	4.45023
-7928	2.50004	6.61909	4.40226
-7926	2.50004	6.61011	4.40204
-7924	2.50004	6.67571	4.40272
-7922	2.50004	6.67805	4.37451
-7920	2.50004	6.6786	4.37285
-7918	2.50004	6.62407	4.38286
-7916	2.50004	6.63044	4.33527
-7914	2.50004	6.71488	4.25132
-7912	2.50004	6.70006	4.19456
-7910	2.50004	6.65568	4.14602
-7908	2.50004	6.62439	4.09642
-7906	2.50004	6.6772	4.06586
-7904	2.50004	6.67866	4.0661
-7902	2.50004	6.68547	4.06327
-7900	2.50004	6.71299	4.05691
-7898	2.50004	6.77924	4.02306
-7896	2.50004	6.7311	3.97952
-7894	2.50004	6.6976	3.93591
-7892	2.50004	6.68925	3.89553
-7890	2.50004	6.71891	3.87119
-7888	2.50004	6.74922	3.8494
-7886	2.50004	6.67975	3.82083
-7884	2.50004	6.59592	3.79047
-7882	2.50004	6.66697	3.75347
-7880	2.50004	6.81748	3.71186
-7878	2.50004	6.75795	3.66624
-7876	2.50004	6.67641	3.62548
-7874	2.50004	6.62033	3.58789
-7872	2.50004	6.644	3.56332
-7870	2.50004	6.63854	3.53827
-7868	2.50004	6.62609	3.50954
-7865.98	2.50004	6.63638	3.45529
-7864	2.50004	6.66279	3.38197
-7862	2.50004	6.77388	3.3194
-7860	2.50004	6.76856	3.27024
-7858	2.50004	6.7348	3.22994
-7856	2.50004	6.66752	3.19303
-7854	2.50004	6.6973	3.16089
-7852	2.50004	6.73767	3.12413
-7850	2.50004	6.68163	3.07807
-7848	2.50004	6.55349	3.00893
-7846	2.50004	6.56477	2.93417
-7844	2.50004	6.68809	2.87574
-7842	2.50004	6.67148	2.83246
-7840	2.50004	6.57309	2.81047
-7838	2.50004	6.70491	2.79081
-7836	2.50004	6.66921	2.7345
-7833.98	2.50004	6.60847	2.63121
-7832	2.50004	6.61345	2.51796
-7830	2.50004	6.65991	2.42056
-7828	2.50004	6.67119	2.34984
-7826	2.50004	6.65804	2.31307
-7824	2.50004	6.65589	2.27808
-7822	2.50004	6.66672	2.25079
-7820	2.50004	6.67558	2.182
-7818	2.50004	6.63088	2.05171
-7816	2.50004	6.58028	1.96616
-7814	2.50004	6.64197	1.89759
-7812	2.50004	6.67763	1.84926
-7810	2.50004	6.72303	1.79713
-7808	2.50004	6.72401	1.7403
-7806	2.50004	6.70981	1.69753
-7804	2.50004	6.73538	1.63808
-7802	2.50004	6.76205	1.59368
-7800	2.50004	6.70559	1.55049
-7798	2.50004	6.67012	1.50905
-7796	2.50004	6.67922	1.47969
-7794	2.50004	6.71544	1.44891
-7792	2.50004	6.67356	1.41889
-7790	2.50004	6.69743	1.39492
-7788	2.50004	6.68398	1.37248
-7786	2.50004	6.68119	1.34667
-7784	2.50004	6.6627	1.3272
-7782	2.50004	6.65863	1.31129
-7780	2.50004	6.64876	1.29464
-7778	2.50004	6.65246	1.27884
-7776	2.50004	6.72176	1.26753
-7774	2.50004	6.7064	1.25563
-7772	2.50004	6.68786	1.23834
-7770	2.50004	6.72394	1.22404
-7768	2.50004	6.70059	1.21184
-7766	2.50004	6.67386	1.18673
-7763.98	2.50004	6.64394	1.15452
-7762	2.50004	6.67507	1.11585
-7760	2.50004	6.64934	1.07844
-7758	2.50004	6.61664	1.04561
-7756	2.50004	6.61909	1.03118
-7754	2.50003	6.61011	1.02758
-7752	2.50004	6.67571	1.02684
-7750	2.50004	6.67805	1.02131
-7748	2.50004	6.6786	1.00556
-7746	2.50004	6.62407	1.00691
-7744	2.50004	6.63044	1.01536
-7742	2.50004	6.71488	1.02187
-7740	2.50004	6.70006	1.01742
-7738	2.50004	6.65568	1.01375
-7736	2.50004	6.62439	1.0178
-7734	2.50004	6.6772	1.02359
-7732	2.50004	6.67866	1.03192
-7730	2.50004	6.68547	1.03946
-7728	2.50004	6.71299	1.0383
-7726	2.50004	6.77924	1.03283
-7724	2.50004	6.7311	1.03701
-7722	2.50004	6.6976	1.04681
-7720	2.50004	6.68925	1.05142
-7718	2.50004	6.71891	1.05671
-7716	2.50004	6.74922	1.05742
-7714	2.50004	6.67975	1.0554
-7712	2.50004	6.59592	1.06192
-7710	2.50004	6.66697	1.06442
-7708	2.50004	6.81748	1.07265
-7706	2.50004	6.75795	1.07217
-7704	2.50004	6.67641	1.07043
-7702	2.50004	6.62033	1.07322
-7700	2.50004	6.644	1.07403
-7698	2.50004	6.63854	1.08191
-7696	2.50004	6.62609	1.08032
-7694	2.50004	6.63638	1.0813
-7692	2.50004	6.66279	1.07371
-7690	2.50004	6.77388	1.07112
-7688	2.50004	6.76856	1.06936
-7686	2.50004	6.7348	1.06626
-7684	2.50004	6.66752	1.06546
-7682	2.50004	6.6973	1.05651
-7680	2.50004	6.73767	1.04243
-7678	2.50004	6.68163	1.037
-7676	2.50004	6.55349	1.03748
-7674	2.50004	6.56477	1.03511
-7672	2.50004	6.68809	1.02737
-7670	2.50004	6.67148	1.018
-7668	2.50004	6.57309	1.01229
-7666	2.50004	6.75243	1.01092
-7664	2.50004	6.67983	1.01101
-7662	2.50004	6.72263	1.00827
-7660	2.50004	6.85365	1.00056
-7658	2.50004	6.81457	0.9932
-7656	2.50004	6.77221	0.9906
-7654	2.50004	6.68656	0.99209
-7652	2.50004	6.67827	0.99414
-7650	2.50004	6.64163	0.99285
-7648	2.50004	6.66919	0.9846
-7646	2.50004	6.78784	0.98184
-7644	2.50004	6.81256	0.98327
-7642	2.50004	6.70559	0.98732
-7640	2.50003	6.66749	0.98941
-7638	2.50004	6.66327	0.98582
-7636	2.50004	6.66235	0.97607
-7634	2.50004	6.66021	0.968
-7632	2.50004	6.70135	0.96878
-7630	2.50004	6.66325	0.97499
-7628	2.50004	6.66267	0.98013
-7626	2.50004	6.67744	0.97683
-7624	2.50004	6.67023	0.97
-7622	2.50004	6.64453	0.96575
-7620	2.50004	6.63832	0.96911
-7618	2.50004	6.59746	0.97362
-7616	2.50004	6.6202	0.97084
-7614	2.50004	6.61322	0.96479
-7612	2.50004	6.65365	0.96142
-7610	2.50004	6.66824	0.96307
-7608	2.50004	6.67308	0.96629
-7606	2.50004	6.68508	0.96645
-7604	2.50004	6.72639	0.9656
-7602	2.50004	6.70825	0.96379
-7600	2.50004	6.62794	0.9581
-7598	2.50004	6.60729	0.9576
-7596	2.50004	6.62109	0.96333
-7594	2.50004	6.675	0.96361
-7592	2.50004	6.71176	0.96048
-7590	2.50004	6.68707	0.95874
-7588	2.50004	6.6443	0.95696
-7586	2.50004	6.66791	0.95768
-7584	2.50004	6.64201	0.96031
-7582	2.50004	6.69154	0.96003
-7580	2.50004	6.74545	0.95441
-7578	2.50004	6.69345	0.95121
-7576	2.50004	6.67049	0.95185
-7574	2.50004	6.56622	0.9511
-7572	2.50004	6.60285	0.95279
-7570	2.50004	6.68786	0.95453
-7568	2.50004	6.63502	0.95264
-7566	2.50004	6.68579	0.94756
-7564	2.50004	6.77153	0.94647
-7562	2.50004	6.73818	0.9491
-7560	2.50004	6.69958	0.95085
-7558	2.50004	6.70274	0.94879
-7556	2.50004	6.63578	0.94478
-7554	2.50004	6.66703	0.94304
-7552	2.50004	6.6293	0.94621
-7550	2.50004	6.60208	0.95039
-7548	2.50004	6.63086	0.94757
-7546	2.50004	6.66679	0.94437
-7544	2.50004	6.66647	0.94155
-7542	2.50004	6.59528	0.94097
-7540	2.50004	6.61828	0.94284
-7538	2.50004	6.76376	0.94375
-7536	2.50004	6.72952	0.94229
-7534	2.50004	6.66426	0.94119
-7532	2.50004	6.67577	0.94069
-7530	2.50004	6.67816	0.9434
-7528	2.50004	6.69829	0.95006
-7526	2.50004	6.65635	0.95914
-7524	2.50004	6.63443	0.96682
-7522	2.50004	6.65843	0.97113
-7520	2.50004	6.6347	0.97151
-7518	2.50004	6.6908	0.97183
-7516	2.50004	6.6679	0.97057
-7514	2.50004	6.63558	0.96564
-7512	2.50004	6.61913	0.95889
-7510	2.50004	6.62815	0.95569
-7508	2.50004	6.6326	0.95017
-7506	2.50004	6.63109	0.9472
-7504	2.50004	6.61703	0.94449
-7502	2.50004	6.61827	0.9401
-7500	2.50004	6.67617	0.94132
-7498	2.50004	6.72247	0.94181
-7496	2.50004	6.71855	0.94278
-7494	2.50004	6.70432	0.94718
-7492	2.50004	6.71394	0.94754
-7490	2.50004	6.65026	0.95191
-7488	2.50004	6.65237	0.95073
-7486	2.50004	6.68516	0.94701
-7484	2.50004	6.69968	0.94856
-7482	2.50004	6.68948	0.95063
-7480	2.50004	6.68158	0.9522
-7478	2.50004	6.65469	0.95354
-7476	2.50004	6.68026	0.95391
-7474	2.50004	6.64937	0.95059
-7472	2.50004	6.6503	0.94839
-7470	2.50004	6.71997	0.95143
-7468	2.50004	6.74594	0.95514
-7466	2.50004	6.69625	0.95501
-7464	2.50004	6.69764	0.95123
-7462	2.50004	6.65579	0.94877
-7460	2.50004	6.68775	0.94926
-7458	2.50004	6.7301	0.95141
-7456	2.50004	6.70824	0.9537
-7454	2.50004	6.71845	0.95126
-7452	2.50004	6.70797	0.94684
-7450	2.50004	6.70796	0.94565
-7448	2.50004	6.73596	0.94888
-7446	2.50004	6.68079	0.95399
-7444	2.50004	6.68365	0.9557
-7442	2.50004	6.7207	0.95202
-7440	2.50004	6.72914	0.94963
-7438	2.50004	6.63054	0.95034
-7436	2.50004	6.65812	0.9539
-7434	2.50004	6.63575	0.95687
-7432	2.50004	6.61322	0.956
-7430	2.50004	6.66621	0.95375
-7428	2.50004	6.62329	0.95092
-7426	2.50004	6.64979	0.95205
-7424	2.50004	6.73584	0.95598
-7422	2.50004	6.69679	0.95771
-7420	2.50004	6.69093	0.95605
-7418	2.50004	6.75525	0.95483
-7416	2.50004	6.75931	0.95198
-7414	2.50004	6.72159	0.95098
-7412	2.50004	6.67569	0.95524
-7410	2.50004	6.67523	0.95795
-7408	2.50004	6.7091	0.95553
-7406	2.50004	6.74338	0.95536
-7404	2.50004	6.72027	0.95513
-7402	2.50004	6.69141	0.95141
-7400	2.50004	6.72473	0.95437
-7398	2.50004	6.67451	0.9557
-7396	2.50004	6.62066	0.95443
-7394	2.50004	6.59294	0.95408
-7392	2.50004	6.63015	0.94922
-7390	2.50004	6.62123	0.95375
-7388	2.50004	6.66715	0.95604
-7386	2.50004	6.74524	0.95667
-7384	2.50004	6.67832	0.95538
-7382	2.50004	6.59029	0.95033
-7380	2.50004	6.52752	0.95359
-7378	2.50004	6.56553	0.95267
-7376	2.50004	6.64891	0.95606
-7374	2.50004	6.67486	0.95468
-7372	2.50004	6.62146	0.95246
-7370	2.50004	6.62274	0.95368
-7368	2.50004	6.68338	0.95099
-7366	2.50004	6.65971	0.95306
-7364	2.50004	6.64276	0.95566
-7362	2.50004	6.66492	0.95297
-7360	2.50004	6.63819	0.95151
-7358	2.50004	6.65707	0.95206
-7356	2.50004	6.68958	0.95103
-7354	2.50004	6.70649	0.95343
-7352	2.50004	6.71251	0.95713
-7350	2.50004	6.67655	0.95321
-7348	2.50004	6.66258	0.94886
-7346	2.50004	6.67984	0.9516
-7344	2.50004	6.69581	0.95283
-7342	2.50004	6.76719	0.95168
-7340	2.50004	6.73275	0.95123
-7338	2.50004	6.68035	0.95191
-7336	2.50004	6.65216	0.94975
-7334	2.50004	6.63689	0.94871
-7332	2.50004	6.59465	0.95277
-7330	2.50004	6.60807	0.95559
-7328	2.50004	6.60771	0.95349
-7326	2.50004	6.63273	0.95008
-7324	2.50004	6.65931	0.94905
-7322	2.50004	6.68607	0.94842
-7320	2.50004	6.67271	0.94995
-7318	2.50004	6.6492	0.95191
-7316	2.50004	6.69495	0.95219
-7314	2.50004	6.70298	0.95098
-7312	2.50004	6.71947	0.94808
-7310	2.50004	6.66407	0.94863
-7308	2.50004	6.70522	0.95196
-7306	2.50004	6.71941	0.94898
-7304	2.50004	6.68822	0.94803
-7302	2.50004	6.66914	0.94792
-7300	2.50004	6.66349	0.94485
-7298	2.50004	6.64206	0.94873
-7296	2.50004	6.64505	0.94943
-7294	2.50004	6.59177	0.95119
-7292	2.50004	6.56706	0.94886
-7290	2.50004	6.6381	0.94509
-7288	2.50004	6.60823	0.94576
-7286	2.50004	6.62783	0.94659
-7284	2.50004	6.6283	0.95054
-7282	2.50004	6.62785	0.9474
-7280	2.50003	6.70834	0.94765
-7278	2.50004	6.66419	0.94425
-7276	2.50004	6.69723	0.94838
-7274	2.50004	6.62194	0.94612
-7272	2.50004	6.60727	0.94943
-7270	2.50004	6.59352	0.94681
-7268	2.50004	6.66282	0.94551
-7266	2.50004	6.7287	0.94448
-7264	2.50004	6.64432	0.94236
-7262	2.50004	6.6098	0.94668
-7260	2.50004	6.67535	0.94804
-7258	2.50004	6.65594	0.94532
-7256	2.50004	6.69371	0.94535
-7254	2.50004	6.70323	0.94141
-7252	2.50004	6.67456	0.94649
-7250	2.50004	6.57434	0.9451
-7248	2.50004	6.62879	0.94743
-7246	2.50004	6.6937	0.94377
-7244	2.50004	6.64262	0.9428
-7242	2.50004	6.7077	0.94189
-7240	2.50004	6.72102	0.94374
-7238	2.50004	6.64875	0.94578
-7236	2.50004	6.70374	0.94383
-7234	2.50004	6.66612	0.94409
-7232	2.50004	6.70753	0.93913
-7230	2.50004	6.66827	0.94285
-7228	2.50004	6.57498	0.9428
-7226	2.50004	6.63837	0.94599
-7224	2.50004	6.72775	0.94652
-7222	2.50004	6.72768	0.94245
-7220	2.50004	6.70634	0.94366
-7218	2.50004	6.68698	0.94228
-7216	2.50004	6.67519	0.94772
-7214	2.50004	6.64533	0.94497
-7212	2.50004	6.71006	0.94648
-7210	2.50004	6.71097	0.94172
-7208	2.50004	6.66701	0.94407
-7206	2.50004	6.67783	0.94389
-7204	2.50004	6.69065	0.94761
-7202	2.50004	6.72299	0.94714
-7200	2.50004	6.73171	0.94561
-7198	2.50004	6.68615	0.94368
-7196	2.50004	6.62059	0.94159
-7194	2.50004	6.65596	0.94587
-7192	2.50004	6.65795	0.94486
-7190	2.50004	6.71102	0.94665
-7188	2.50004	6.74963	0.94232
-7186	2.50004	6.73749	0.94396
-7184	2.50004	6.69791	0.94357
-7182	2.50004	6.71728	0.94755
-7180	2.50004	6.73172	0.94583
-7178	2.50004	6.65246	0.94392
-7176	2.50004	6.6508	0.94376
-7174	2.50004	6.73777	0.94065
-7172	2.50004	6.73936	0.94504
-7170	2.50004	6.74204	0.94407
-7168	2.50004	6.67488	0.94631
-7166	2.50004	6.6506	0.94469
-7164	2.50004	6.70197	0.94141
-7162	2.50004	6.75521	0.94241
-7160	2.50004	6.70977	0.94127
-7158	2.50004	6.66198	0.94396
-7156	2.50004	6.6641	0.94531
-7154	2.50004	6.64803	0.94002
-7152	2.50004	6.65621	0.94059
-7150	2.50004	6.71761	0.94036
-7148	2.50004	6.74942	0.94013
-7146	2.50004	6.65235	0.94385
-7144	2.50004	6.63444	0.94349
-7142	2.50004	6.71858	0.94074
-7140	2.50004	6.66821	0.93716
-7138	2.50004	6.59606	0.93741
-7136	2.50004	6.62941	0.94102
-7134	2.50004	6.71658	0.94388
-7132	2.50004	6.72387	0.94219
-7130	2.50004	6.68148	0.93953
-7128	2.50004	6.73454	0.93673
-7126	2.50004	6.70729	0.9371
-7124	2.50004	6.68985	0.93975
-7122	2.50004	6.65061	0.94196
-7120	2.50004	6.66218	0.9413
-7118	2.50004	6.65237	0.93918
-7116	2.50004	6.70298	0.93724
-7114	2.50004	6.70245	0.93826
-7112	2.50004	6.7563	0.9393
-7110	2.50004	6.74412	0.93975
-7108	2.50004	6.71493	0.93868
-7106	2.50004	6.68967	0.93783
-7104	2.50004	6.64544	0.93759
-7102	2.50004	6.68826	0.93888
-7100	2.50004	6.75765	0.93896
-7098	2.50004	6.70621	0.93864
-7096	2.50004	6.72955	0.9394
-7094	2.50004	6.79559	0.94008
-7092	2.50004	6.7465	0.939
-7090	2.50004	6.66853	0.93762
-7088	2.50004	6.6625	0.94064
-7086	2.50004	6.62112	0.94091
-7084	2.50004	6.60238	0.93753
-7082	2.50004	6.65309	0.93768
-7080	2.50004	6.67525	0.9398
-7078	2.50004	6.7178	0.93948
-7076	2.50004	6.66563	0.94235
-7074	2.50004	6.63117	0.9423
-7072	2.50004	6.67075	0.93737
-7070	2.50004	6.66046	0.93855
-7068	2.50004	6.70539	0.93903
-7066	2.50004	6.63568	0.93941
-7064	2.50004	6.64431	0.94064
-7062	2.50004	6.64144	0.93696
-7060	2.50004	6.62594	0.93935
-7058	2.50004	6.65302	0.93753
-7056	2.50004	6.66672	0.93994
-7054	2.50004	6.62768	0.94195
-7052	2.50004	6.62551	0.94014
-7050	2.50004	6.63909	0.9411
-7048	2.50004	6.62198	0.93565
-7046	2.50004	6.67392	0.93701
-7044	2.50004	6.65018	0.9397
-7042	2.50004	6.61985	0.94008
-7040	2.50004	6.64747	0.94163
-7038	2.50004	6.6394	0.938
-7036	2.50004	6.65478	0.93628
-7034	2.50004	6.68637	0.93925
-7032	2.50004	6.68683	0.93869
-7030	2.50004	6.65857	0.93857
-7028	2.50004	6.66911	0.93974
-7026	2.50004	6.69319	0.93858
-7024	2.50004	6.72228	0.93548
-7022	2.50004	6.71071	0.93574
-7020	2.50004	6.61844	0.93966
-7018	2.50004	6.59659	0.94207
-7016	2.50004	6.64339	0.93773
-7014	2.50004	6.65495	0.93445
-7012	2.50004	6.68244	0.93534
-7010	2.50004	6.68296	0.93671
-7008	2.50004	6.72552	0.93545
-7006	2.50004	6.66839	0.93653
-7004	2.50004	6.71496	0.93386
-7002	2.50004	6.69358	0.93268
-7000	2.50004	6.6536	0.93604
-6998	2.50004	6.66421	0.93287
-6996	2.50004	6.62938	0.93392
-6994	2.50004	6.63323	0.9339
-6992	2.50004	6.61917	0.93119
-6990	2.50004	6.65178	0.93325
-6988	2.50004	6.73742	0.93131
-6986	2.50004	6.75952	0.93374
-6984	2.50004	6.74258	0.93272
-6982	2.50004	6.69078	0.93599
-6980	2.50004	6.69107	0.93439
-6978	2.50004	6.66839	0.94053
-6976	2.50004	6.65491	0.94664
-6974	2.50004	6.70139	0.95368
-6972	2.50004	6.72054	0.95449
-6970	2.50004	6.70148	0.9533
-6968	2.50004	6.72329	0.94973
-6966	2.50004	6.66785	0.9484
-6964	2.50004	6.66441	0.94871
-6962	2.50004	6.65199	0.94987
-6960	2.50004	6.62903	0.94452
-6958	2.50004	6.61919	0.94385
-6956	2.50004	6.66761	0.94287
-6954	2.50004	6.64804	0.94152
-6952	2.50004	6.58351	0.94557
-6950	2.50004	6.58371	0.94769
-6948	2.50004	6.56694	0.95103
-6946	2.50004	6.66824	0.94168
-6944	2.50004	6.69846	0.93333
-6942	2.50004	6.64001	0.92889
-6940	2.50004	6.65783	0.93116
-6938	2.50004	6.69613	0.9226
-6936	2.50004	6.73402	0.92086
-6934	2.50004	6.67239	0.91633
-6932	2.50004	6.6769	0.91632
-6930	2.50004	6.63508	0.9176
-6928	2.50004	6.66636	0.91434
-6926	2.50004	6.66075	0.91721
-6924	2.50004	6.65299	0.91596
-6922	2.50004	6.69463	0.91362
-6920	2.50004	6.65885	0.9139
-6918	2.50004	6.66208	0.91162
-6916	2.50004	6.71776	0.91504
-6914	2.50004	6.72719	0.91495
-6912	2.50004	6.68164	0.91298
-6910	2.50004	6.65536	0.91322
-6908	2.50004	6.62676	0.91342
-6906	2.50004	6.63479	0.92542
-6904	2.50004	6.67264	0.9178
-6902	2.50004	6.65129	0.90367
-6900	2.50004	6.62917	0.89592
-6898	2.50004	6.67257	0.8964
-6896	2.50004	6.64957	0.9027
-6894	2.50004	6.67688	0.91065
-6892	2.50004	6.70697	0.92365
-6890	2.50004	6.64354	0.93725
-6888	2.50004	6.69128	0.94664
-6886	2.50004	6.74081	0.95322
-6884	2.50004	6.69398	0.96298
-6882	2.50004	6.62663	0.97971
-6880	2.50004	6.64711	0.96321
-6878	2.50004	6.64623	0.93789
-6876	2.50004	6.59181	0.92126
-6874	2.50004	6.59923	0.90956
-6872	2.50004	6.64671	0.90754
-6870	2.50004	6.65855	0.9058
-6868	2.50004	6.62803	0.90588
-6866	2.50004	6.6629	0.90407
-6864	2.50004	6.67901	0.90268
-6862	2.50004	6.67789	0.8979
-6860	2.50004	6.6538	0.89628
-6858	2.50004	6.63202	0.90161
-6856	2.50004	6.65545	0.90531
-6854	2.50004	6.63836	0.90763
-6852	2.50004	6.6781	0.9077
-6850	2.50004	6.66573	0.90955
-6848	2.50004	6.61444	0.91312
-6846	2.50004	6.72745	0.91515
-6844	2.50004	6.75475	0.91691
-6842	2.50004	6.7857	0.9148
-6840	2.50004	6.73395	0.91342
-6838	2.50004	6.66778	0.91469
-6836	2.50004	6.69536	0.91805
-6834	2.50004	6.66009	0.91869
-6832	2.50004	6.63389	0.91561
-6830	2.50004	6.66169	0.91358
-6828	2.50004	6.66976	0.91424
-6826	2.50004	6.66385	0.91468
-6824	2.50004	6.75381	0.9136
-6822	2.50004	6.78381	0.91444
-6820	2.50004	6.67073	0.91424
-6818	2.50004	6.75877	0.91375
-6816	2.50004	6.68823	0.91044
-6814	2.50004	6.61031	0.91177
-6812	2.50004	6.70074	0.91433
-6810	2.50004	6.71807	0.91337
-6808	2.50004	6.66968	0.91172
-6806	2.50004	6.6605	0.91123
-6804	2.50004	6.6245	0.91356
-6802	2.50004	6.63173	0.91486
-6800	2.50004	6.72224	0.91457
-6798	2.50004	6.70151	0.91471
-6796	2.50004	6.6576	0.91589
-6794	2.50004	6.72544	0.9162
-6792	2.50004	6.74964	0.91563
-6790	2.50004	6.7236	0.91534
-6788	2.50004	6.66974	0.91579
-6786	2.50004	6.6925	0.91662
-6784	2.50004	6.61729	0.91735
-6782	2.50004	6.62969	0.91815
-6780	2.50004	6.66652	0.91892
-6778	2.50004	6.68873	0.91937
-6776	2.50004	6.65863	0.92042
-6774	2.50004	6.62962	0.9214
-6772	2.50004	6.70531	0.92049
-6770	2.50004	6.69979	0.91926
-6768	2.50004	6.69838	0.91902
-6766	2.50004	6.6662	0.92166
-6764	2.50004	6.6382	0.92569
-6762	2.50004	6.65748	0.92649
-6760	2.50004	6.61784	0.92399
-6758	2.50004	6.64821	0.92277
-6756	2.50004	6.68312	0.92645
-6754	2.50004	6.71664	0.92817
-6752	2.50004	6.69996	0.92735
-6750	2.50004	6.63017	0.9294
-6748	2.50004	6.59456	0.92993
-6746	2.50004	6.62901	0.92709
-6744	2.50004	6.63246	0.92973
-6742	2.50004	6.68979	0.93006
-6740	2.50004	6.71141	0.92767
-6738	2.50004	6.66448	0.92896
-6736	2.50004	6.60856	0.92407
-6734	2.50004	6.65496	0.92503
-6732	2.50004	6.70861	0.92422
-6730	2.50004	6.68602	0.92473
-6728	2.50004	6.69675	0.92348
-6726	2.50004	6.69795	0.92017
-6724	2.50004	6.64651	0.92076
-6722	2.50004	6.7181	0.91811
-6720	2.50004	6.73912	0.92011
-6718	2.50004	6.66122	0.91786
-6716	2.50004	6.698	0.91574
-6714	2.50004	6.76877	0.9162
-6712	2.50004	6.66745	0.91244
-6710	2.50004	6.70467	0.91243
-6708	2.50004	6.7212	0.91513
-6706	2.50004	6.72752	0.91423
-6704	2.50004	6.711	0.91134
-6702	2.50004	6.69953	0.91038
-6700	2.50004	6.64688	0.90927
-6698	2.50004	6.6083	0.90774
[truncated: 27,898 more rows]

## Sheet: Fig 2a
T = 6 K		T = 5 K		T = 4 K		T = 3 K		T = 2.7 K		T = 1.8 K		T = 1.3 K		T = 1 K		T = 0.6 K		T = 0.4 K		T = 0.24 K
t	sigma/sigma_0	t	sigma/sigma_0	t	sigma/sigma_0	t	sigma/sigma_0	t	sigma/sigma_0	t	sigma/sigma_0	t	sigma/sigma_0	t	sigma/sigma_0	t	sigma/sigma_0	t	sigma/sigma_0	t	sigma/sigma_0
s		s		s		s		s		s		s		s		s		s		s
12.24	0.90636	12.266	0.37698	11.191	0.6469	11.138	0.78638	11.176	0.84142	11.259	0.89897	10.78	0.91288	10.031	0.9151	10.062	0.9097	10.033	0.90643	12.269	0.88952
15.58	0.95501	15.605	0.4035	14.524	0.61103	14.474	0.77221	14.509	0.83699	14.596	0.89568	14.114	0.91329	13.37	0.91111	13.401	0.90492	13.37	0.89761	15.608	0.89318
18.914	0.97205	18.941	0.44097	17.86	0.5875	17.807	0.76257	17.848	0.83556	17.937	0.88234	17.447	0.9022	16.707	0.90384	16.74	0.9042	16.708	0.89298	18.945	0.88463
22.247	0.99261	22.277	0.48197	21.194	0.55993	21.14	0.75143	21.187	0.81926	21.273	0.88183	20.779	0.90191	20.043	0.90693	20.079	0.89361	20.044	0.89483	22.281	0.88526
25.579	0.9882	25.612	0.5253	24.53	0.54012	24.474	0.74651	24.523	0.81754	24.609	0.88534	24.114	0.90088	23.382	0.89499	23.417	0.89549	23.38	0.88893	25.62	0.88193
28.913	0.99965	28.946	0.5708	27.861	0.52305	27.807	0.74098	27.856	0.81398	27.946	0.87788	27.447	0.89451	26.719	0.90171	26.756	0.8976	26.716	0.88434	28.958	0.87777
32.247	0.99166	32.279	0.60947	31.196	0.50366	31.14	0.73231	31.19	0.80933	31.284	0.86849	30.832	0.89126	30.055	0.89529	30.097	0.89731	30.054	0.89176	32.293	0.87841
35.582	1.00068	35.616	0.64816	34.53	0.49121	34.474	0.72418	34.523	0.81118	34.621	0.87631	34.435	0.88826	33.393	0.893	33.435	0.89552	33.39	0.8912	35.633	0.88205
38.915	0.98944	38.953	0.68319	37.87	0.47494	37.807	0.7174	37.856	0.80984	37.957	0.86846	37.819	0.8964	36.726	0.8958	36.775	0.90021	36.726	0.88594	38.973	0.87721
42.25	1.00096	42.289	0.71918	41.204	0.46266	41.14	0.71504	41.194	0.80462	41.291	0.86294	41.155	0.88824	40.06	0.89719	40.112	0.89267	40.064	0.88345	42.311	0.87901
45.582	0.99406	45.624	0.74903	44.54	0.45229	44.474	0.70409	44.529	0.80411	44.625	0.86566	44.488	0.88807	43.398	0.89008	43.448	0.8913	43.403	0.88487	45.651	0.87882
48.914	0.99718	48.961	0.77636	47.874	0.44209	47.814	0.70334	47.866	0.80522	47.958	0.86477	47.822	0.88334	46.736	0.89153	46.788	0.89564	46.741	0.8903	48.99	0.87707
52.248	1.00062	52.295	0.79901	51.208	0.43275	51.148	0.69683	51.2	0.792	51.296	0.86289	51.156	0.88024	50.071	0.89536	50.127	0.89603	50.078	0.8806	52.329	0.88089
55.58	0.99268	55.628	0.82567	54.541	0.42496	54.483	0.69785	54.537	0.79743	54.632	0.87297	54.495	0.88298	53.405	0.88988	53.466	0.88623	53.417	0.88284	55.669	0.8738
58.914	0.99212	58.961	0.8411	57.875	0.41844	57.818	0.68814	57.879	0.79532	57.968	0.86076	57.831	0.8855	56.739	0.89083	56.806	0.89562	56.754	0.87692	59.008	0.87201
62.248	0.99559	62.294	0.85833	61.208	0.41223	61.153	0.68661	61.215	0.78679	61.304	0.86647	61.167	0.88579	60.077	0.89485	60.145	0.88649	60.092	0.88479	62.348	0.87532
65.581	0.99682	65.629	0.87816	64.542	0.40651	64.491	0.68348	64.551	0.79215	64.638	0.8603	64.503	0.88086	63.414	0.88556	63.483	0.88593	63.43	0.88278	65.686	0.87336
68.914	1.00144	68.961	0.89217	67.875	0.3978	67.827	0.67183	67.884	0.79164	67.971	0.86524	67.841	0.88111	66.756	0.89076	66.821	0.89228	66.766	0.8815	69.025	0.87122
72.254	0.9964	72.295	0.90425	71.208	0.39398	71.162	0.67645	71.218	0.78221	71.309	0.85518	71.176	0.87149	70.095	0.88905	70.158	0.88629	70.103	0.88577	72.363	0.87298
75.588	0.99668	75.628	0.90984	74.542	0.38954	74.497	0.67302	74.553	0.78325	74.647	0.8657	74.512	0.87705	73.433	0.89102	73.498	0.88684	73.437	0.87841	75.699	0.87262
78.923	0.99031	78.961	0.92382	77.875	0.38434	77.832	0.66994	77.884	0.78872	77.984	0.85411	77.848	0.87482	76.769	0.8903	76.836	0.89011	76.77	0.87943	79.038	0.87078
82.259	0.99728	82.296	0.91838	81.215	0.37983	81.167	0.6632	81.218	0.77977	81.32	0.85793	81.181	0.87787	80.108	0.88812	80.177	0.8864	80.109	0.8806	82.376	0.87216
85.594	0.99421	85.634	0.9365	84.549	0.37674	84.508	0.66183	84.552	0.77961	84.654	0.85205	84.515	0.87692	83.446	0.89025	83.517	0.88599	83.446	0.88186	85.711	0.8725
88.928	0.99318	88.97	0.94053	87.884	0.37383	87.843	0.65538	87.886	0.77986	87.989	0.85033	87.855	0.87366	86.781	0.88857	86.852	0.88345	86.788	0.88199	89.05	0.8652
92.264	0.99657	92.306	0.94984	91.218	0.36971	91.179	0.65462	91.222	0.77973	91.327	0.86026	91.192	0.87211	90.12	0.89155	90.194	0.88975	90.128	0.87735	92.387	0.8688
95.601	0.9989	95.641	0.94918	94.553	0.36647	94.513	0.64859	94.559	0.78121	94.663	0.857	94.527	0.88168	93.46	0.88858	93.533	0.88702	93.464	0.87917	95.723	0.86911
98.936	0.99179	98.975	0.96296	97.886	0.36456	97.848	0.64902	97.895	0.77616	97.999	0.85784	97.862	0.87598	96.798	0.89073	96.873	0.88133	96.799	0.88069	99.061	0.868
102.271	0.99837	102.308	0.95545	101.219	0.36077	101.188	0.64391	101.231	0.76988	101.339	0.85187	101.198	0.87203	100.135	0.8841	100.211	0.87996	100.132	0.87807	102.399	0.87231
105.605	0.99166	105.646	0.96592	104.552	0.36008	104.523	0.6383	104.565	0.77328	104.675	0.85237	104.53	0.87519	103.471	0.88324	103.55	0.88366	103.465	0.87789	105.737	0.86987
108.938	1.00002	108.981	0.97659	107.886	0.35788	107.857	0.63958	107.902	0.76964	108.012	0.85648	107.864	0.87367	106.809	0.89096	106.89	0.88528	106.803	0.87204	109.074	0.86705
112.274	1.00717	112.317	0.96966	111.22	0.35723	111.191	0.63453	111.239	0.77202	111.351	0.85426	111.207	0.87944	110.144	0.88485	110.228	0.88307	110.139	0.87657	112.418	0.86896
115.608	1.00907	115.654	0.96719	114.554	0.35381	114.526	0.62797	114.575	0.7716	114.689	0.83993	114.543	0.87591	113.483	0.88465	113.567	0.88336	113.475	0.87284	115.757	0.86977
118.941	0.99902	118.991	0.97863	117.889	0.35299	117.86	0.6262	117.911	0.77084	118.025	0.85197	117.877	0.8659	116.82	0.88004	116.907	0.88379	116.811	0.88332	119.095	0.86934
122.275	0.99445	122.328	0.97838	121.224	0.35244	121.193	0.62329	121.248	0.76604	121.361	0.84849	121.21	0.87482	120.156	0.88423	120.247	0.87924	120.146	0.87249	122.438	0.87013
125.608	0.99856	125.665	0.97208	124.554	0.35178	124.526	0.61855	124.585	0.76786	124.695	0.84626	124.547	0.88303	123.49	0.88349	123.586	0.87725	123.485	0.87739	125.776	0.86629
128.941	1.00696	129.002	0.97268	127.887	0.35099	127.861	0.61693	127.921	0.76677	128.032	0.8502	127.884	0.87558	126.829	0.88303	126.924	0.87992	126.821	0.87864	129.114	0.87095
132.275	0.99259	132.337	0.98744	131.221	0.34894	131.195	0.61415	131.257	0.76729	131.37	0.85153	131.22	0.87022	130.166	0.88043	130.263	0.87728	130.157	0.87771	132.448	0.8662
135.608	0.99667	135.672	0.98912	134.555	0.34757	134.529	0.61089	134.593	0.76456	134.707	0.84535	134.555	0.86813	133.502	0.87453	133.601	0.8766	133.491	0.87742	135.787	0.86879
138.941	0.99991	139.011	0.98508	137.891	0.34889	137.864	0.60856	137.927	0.76302	138.04	0.83668	137.89	0.86953	136.839	0.88007	136.936	0.87982	136.824	0.87046	139.126	0.86399
142.274	1.00201	142.348	0.98022	141.229	0.34878	141.198	0.60588	141.26	0.76112	141.376	0.84524	141.228	0.87075	140.181	0.87879	140.274	0.87951	140.158	0.87454	142.461	0.86044
145.608	0.99563	145.684	0.98211	144.562	0.34775	144.529	0.60476	144.598	0.76375	144.713	0.84342	144.563	0.86848	143.517	0.88138	143.612	0.88096	143.491	0.87238	145.799	0.87264
148.941	0.99653	149.016	0.98785	147.897	0.34896	147.862	0.60173	147.934	0.76217	148.05	0.84116	147.9	0.8645	146.853	0.87469	146.949	0.87941	146.828	0.86986	149.137	0.86451
152.275	1.00375	152.349	0.9829	151.231	0.34788	151.196	0.59958	151.27	0.76728	151.386	0.84243	151.235	0.86181	150.191	0.87512	150.289	0.88338	150.165	0.87824	152.473	0.86698
155.608	1.00699	155.683	0.97697	154.566	0.34774	154.53	0.59561	154.606	0.76173	154.721	0.84007	154.573	0.86992	153.528	0.87562	153.627	0.88389	153.501	0.87013	155.812	0.86475
158.941	1.00184	159.017	0.99133	157.901	0.3492	157.865	0.59766	157.94	0.75845	158.058	0.8433	157.91	0.87193	156.864	0.877	156.965	0.87704	156.838	0.87599	159.151	0.86686
162.275	0.99728	162.349	0.98956	161.236	0.34846	161.198	0.59469	161.277	0.7539	161.397	0.84034	161.246	0.86539	160.202	0.87755	160.305	0.87585	160.175	0.87388	162.488	0.87021
165.608	0.99973	165.683	0.98476	164.571	0.34914	164.53	0.59376	164.615	0.76039	164.735	0.83767	164.582	0.86623	163.537	0.88059	163.642	0.87562	163.514	0.86785	165.829	0.86641
168.941	1.00103	169.025	0.98972	167.905	0.35049	167.863	0.59145	167.951	0.75563	168.071	0.83987	167.918	0.87063	166.873	0.87248	166.977	0.87662	166.851	0.86933	169.166	0.86786
172.275	1.00072	172.361	0.98731	171.236	0.34985	171.197	0.58924	171.286	0.75746	171.409	0.83581	171.253	0.86538	170.209	0.87994	170.311	0.87908	170.186	0.87499	172.502	0.86316
175.614	0.99566	175.696	0.99262	174.569	0.35215	174.532	0.58183	174.622	0.75462	174.745	0.83822	174.585	0.86463	173.543	0.86969	173.651	0.87832	173.52	0.86973	175.836	0.86711
178.949	0.9946	179.029	0.98533	177.903	0.3533	177.862	0.58058	177.958	0.75322	178.082	0.84307	177.922	0.86847	176.881	0.86646	176.988	0.8746	176.859	0.8752	179.174	0.8715
182.283	0.99817	182.362	0.98921	181.236	0.35357	181.195	0.58132	181.297	0.7591	181.416	0.83401	181.259	0.86663	180.218	0.8718	180.324	0.87919	180.196	0.86669	182.511	0.86814
185.617	1.00552	185.696	0.99281	184.576	0.35462	184.534	0.58217	184.633	0.75011	184.751	0.83278	184.593	0.85992	183.554	0.87343	183.668	0.8764	183.533	0.87069	185.848	0.86262
188.951	0.99508	189.029	0.99754	187.91	0.35607	187.869	0.57654	187.969	0.75416	188.089	0.83145	187.931	0.86638	186.891	0.86801	187.007	0.87561	186.87	0.87115	189.186	0.8653
192.285	1.00569	192.362	0.98549	191.244	0.35517	191.203	0.57378	191.302	0.74175	191.426	0.83586	191.265	0.85895	190.228	0.87349	190.347	0.87515	190.207	0.8749	192.525	0.86445
195.62	1.0019	195.7	0.99675	194.578	0.35674	194.537	0.57297	194.636	0.75094	194.762	0.84294	194.598	0.8643	193.566	0.87443	193.691	0.87307	193.543	0.86995	195.862	0.86659
198.955	1.00609	199.036	0.97993	197.913	0.359	197.872	0.56958	197.973	0.74823	198.096	0.8369	197.931	0.86741	196.905	0.87225	197.03	0.87428	196.879	0.87205	199.198	0.85681
202.29	1.01007	202.372	0.9904	201.248	0.35822	201.207	0.56857	201.309	0.74714	201.433	0.8353	201.265	0.85865	200.24	0.87293	200.371	0.87421	200.216	0.87198	202.538	0.86311
205.624	1.00154	205.709	0.99478	204.582	0.36236	204.544	0.56719	204.645	0.74617	204.772	0.83935	204.598	0.86779	203.579	0.87202	203.715	0.88035	203.553	0.86888	205.876	0.86469
208.957	1.00158	209.046	0.98553	207.916	0.36191	207.876	0.56425	207.981	0.74412	208.108	0.83952	207.931	0.86085	206.916	0.8705	207.054	0.87901	206.889	0.86644	209.211	0.86309
212.288	0.99827	212.378	0.99058	211.25	0.36352	211.21	0.56107	211.315	0.74729	211.444	0.83257	211.265	0.86568	210.252	0.87469	210.392	0.87828	210.224	0.86808	212.549	0.86307
215.621	1.00163	215.711	0.99411	214.583	0.36546	214.543	0.56162	214.652	0.73946	214.779	0.83539	214.603	0.85499	213.59	0.87002	213.727	0.87555	213.561	0.86388	215.886	0.86485
218.954	1.00655	219.045	0.98934	217.915	0.36591	217.878	0.56138	217.989	0.74465	218.118	0.83023	217.939	0.86356	216.929	0.87514	217.067	0.87113	216.895	0.86653	219.223	0.86518
222.288	0.99685	222.379	0.98997	221.248	0.36769	221.21	0.55733	221.327	0.74415	221.454	0.83678	221.275	0.86164	220.266	0.86986	220.406	0.87509	220.228	0.86677	222.561	0.85533
225.623	1.00631	225.717	0.99105	224.582	0.37048	224.545	0.55738	224.662	0.74416	224.791	0.82988	224.611	0.8622	223.603	0.86811	223.747	0.87164	223.56	0.86532	225.9	0.86507
228.957	1.00168	229.053	0.98349	227.917	0.37255	227.878	0.55342	227.997	0.74049	228.124	0.83055	227.948	0.86375	226.94	0.87373	227.085	0.86902	226.896	0.87178	229.238	0.8626
232.295	0.99778	232.389	0.99613	231.25	0.37427	231.21	0.55304	231.33	0.74241	231.458	0.83065	231.284	0.86155	230.278	0.87246	230.423	0.87046	230.233	0.86365	232.573	0.8609
235.631	1.00451	235.727	0.99892	234.583	0.37655	234.544	0.5524	234.664	0.73874	234.793	0.83617	234.621	0.85901	233.614	0.8708	233.763	0.87462	233.57	0.86584	235.912	0.86199
238.966	1.00328	239.064	0.99398	237.917	0.37759	237.877	0.54871	237.997	0.73919	238.13	0.83252	237.957	0.86176	236.947	0.87565	237.101	0.8734	236.906	0.8698	239.25	0.86103
242.3	0.99478	242.4	0.98973	241.256	0.37935	241.211	0.54561	241.329	0.73923	241.468	0.8325	241.294	0.86288	240.289	0.86894	240.437	0.87871	240.241	0.86814	242.59	0.86437
245.636	1.00365	245.736	1.00046	244.591	0.37992	244.543	0.54364	244.664	0.73496	244.804	0.8337	244.632	0.86	243.627	0.86961	243.777	0.87113	243.578	0.86269	245.928	0.85896
248.971	1.0056	249.071	0.99519	247.926	0.38361	247.879	0.54198	247.997	0.7424	248.138	0.83607	247.968	0.86031	246.965	0.86477	247.117	0.87014	246.916	0.86923	249.264	0.86191
252.303	1.00268	252.408	0.99257	251.26	0.38447	251.211	0.54212	251.335	0.73485	251.475	0.83028	251.304	0.85552	250.303	0.86648	250.456	0.87127	250.254	0.86767	252.602	0.85905
255.637	1.00184	255.745	0.99035	254.594	0.38558	254.543	0.54021	254.672	0.73294	254.812	0.82705	254.64	0.86487	253.64	0.86532	253.794	0.8752	253.59	0.86531	255.94	0.86205
258.97	0.99331	259.081	0.99644	257.929	0.38663	257.878	0.53843	258.015	0.73569	258.149	0.8267	257.973	0.85939	256.977	0.86981	257.132	0.87159	256.924	0.86606	259.278	0.85945
262.303	0.99422	262.418	0.98382	261.264	0.39173	261.211	0.5384	261.352	0.73496	261.485	0.83146	261.306	0.85836	260.316	0.87498	260.472	0.86986	260.258	0.86777	262.615	0.86249
265.636	1.00471	265.754	0.98871	264.598	0.39349	264.544	0.53858	264.688	0.73505	264.821	0.83239	264.64	0.86127	263.652	0.87202	263.811	0.87568	263.592	0.86407	265.954	0.85673
268.971	1.00343	269.091	0.98739	267.932	0.39531	267.876	0.53567	268.023	0.72996	268.158	0.8292	267.977	0.85711	266.994	0.87014	267.151	0.87474	266.93	0.86241	269.294	0.86075
272.303	1.00542	272.428	0.98982	271.266	0.39767	271.211	0.53184	271.356	0.73419	271.495	0.8303	271.314	0.86229	270.332	0.86889	270.49	0.86966	270.267	0.86467	272.633	0.85072
275.638	1.00191	275.765	1.0011	274.598	0.39851	274.543	0.53241	274.695	0.73237	274.831	0.82661	274.65	0.86117	273.668	0.86991	273.829	0.87486	273.604	0.86447	275.972	0.85806
278.978	0.99942	279.099	0.98612	277.931	0.40183	277.876	0.52788	278.032	0.73038	278.168	0.82852	277.985	0.85988	277.012	0.87126	277.168	0.87009	276.936	0.86558	279.311	0.85848
282.313	0.9975	282.433	0.99563	281.266	0.404	281.211	0.5292	281.368	0.72838	281.508	0.82576	281.322	0.85438	280.349	0.87058	280.506	0.86911	280.27	0.86622	282.649	0.85743
285.648	1.005	285.766	0.98162	284.598	0.40542	284.543	0.5293	284.703	0.734	284.846	0.82204	284.655	0.86415	283.685	0.86475	283.845	0.86712	283.603	0.86422	285.986	0.85934
288.983	1.00411	289.1	0.99807	287.937	0.40932	287.877	0.52535	288.039	0.73126	288.184	0.82931	287.988	0.85427	287.023	0.86997	287.185	0.87278	286.942	0.86402	289.324	0.85875
292.316	0.99031	292.439	0.99104	291.273	0.41322	291.211	0.52598	291.374	0.73511	291.522	0.83249	291.323	0.85698	290.36	0.86737	290.526	0.86694	290.277	0.86126	292.664	0.85122
295.656	0.99916	295.775	0.99329	294.607	0.41392	294.544	0.52546	294.711	0.72758	294.859	0.8273	294.655	0.85695	293.697	0.87183	293.865	0.86788	293.613	0.86083	296.006	0.86119
298.992	1.00498	299.112	0.9956	297.941	0.41394	297.883	0.52576	298.047	0.72763	298.196	0.82392	297.989	0.85659	297.031	0.86284	297.204	0.86995	296.949	0.86469	299.345	0.85743
302.327	1.00159	302.446	0.99403	301.275	0.41881	301.218	0.52188	301.383	0.72959	301.533	0.8294	301.327	0.85882	300.369	0.87314	300.542	0.86751	300.283	0.86184	302.681	0.85095
305.661	1.00898	305.779	1.0005	304.61	0.41909	304.552	0.51993	304.719	0.73025	304.869	0.8236	304.664	0.8537	303.707	0.86525	303.877	0.86851	303.62	0.86081	306.019	0.8567
308.996	0.99935	309.112	0.98668	307.942	0.42242	307.888	0.51796	308.057	0.72443	308.207	0.82069	307.999	0.85123	307.047	0.86407	307.215	0.86539	306.957	0.86287	309.358	0.85275
312.33	1.00622	312.446	0.98784	311.276	0.42372	311.222	0.51977	311.393	0.72876	311.541	0.82855	311.342	0.85575	310.385	0.86219	310.555	0.87341	310.293	0.86537	312.696	0.85737
315.664	1.00073	315.779	0.99977	314.61	0.42465	314.557	0.51964	314.73	0.7269	314.876	0.82822	314.677	0.85512	313.723	0.86807	313.895	0.86499	313.631	0.86181	316.032	0.86061
318.998	1.00511	319.112	0.99603	317.944	0.42887	317.89	0.51696	318.065	0.72464	318.214	0.82059	318.013	0.85456	317.06	0.87465	317.235	0.87141	316.965	0.86246	319.371	0.85733
322.331	0.99984	322.446	0.98976	321.278	0.43166	321.223	0.51365	321.402	0.72695	321.551	0.82007	321.348	0.85091	320.398	0.86541	320.575	0.86774	320.299	0.86024	322.709	0.85431
325.665	1.00202	325.783	0.99135	324.612	0.43305	324.557	0.51329	324.74	0.72683	324.887	0.82641	324.681	0.85968	323.736	0.86086	323.914	0.86855	323.632	0.85894	326.049	0.85252
329.003	0.99639	329.12	0.99993	327.945	0.43721	327.89	0.51429	328.077	0.71971	328.221	0.8252	328.015	0.85695	327.074	0.87578	327.25	0.87217	326.966	0.86862	329.388	0.85596
332.337	0.99945	332.456	0.99696	331.279	0.43925	331.224	0.51432	331.413	0.72735	331.558	0.82099	331.352	0.85062	330.412	0.86158	330.586	0.86435	330.304	0.85727	332.727	0.85639
335.671	1.00213	335.792	0.99147	334.611	0.44207	334.557	0.50962	334.747	0.72509	334.896	0.82969	334.691	0.85453	333.752	0.86856	333.924	0.86982	333.642	0.86768	336.07	0.84845
339.005	0.99898	339.129	0.98446	337.944	0.44371	337.89	0.50737	338.08	0.72214	338.232	0.82229	338.028	0.85124	337.091	0.86879	337.264	0.86938	336.978	0.86708	339.407	0.85471
342.34	1.00489	342.462	0.99127	341.277	0.4449	341.224	0.50786	341.414	0.72506	341.568	0.82343	341.365	0.85295	340.429	0.86755	340.604	0.86861	340.311	0.86417	342.745	0.84889
345.675	1.00085	345.795	0.99199	344.617	0.44996	344.557	0.50807	344.747	0.71939	344.904	0.8272	344.703	0.85315	343.765	0.86428	343.944	0.86427	343.645	0.86355	346.084	0.85455
349.009	0.99977	349.128	0.98945	347.952	0.44982	347.89	0.50743	348.08	0.71885	348.242	0.82565	348.039	0.85198	347.101	0.85846	347.283	0.87007	346.984	0.86433	349.423	0.85247
352.343	0.99732	352.463	0.98869	351.286	0.45433	351.223	0.50654	351.415	0.72219	351.578	0.82352	351.375	0.85856	350.44	0.86575	350.623	0.86321	350.323	0.85942	352.761	0.84696
355.677	0.99426	355.796	0.99937	354.619	0.45468	354.557	0.50281	354.747	0.72399	354.914	0.81701	354.711	0.84753	353.779	0.86835	353.961	0.86953	353.658	0.85774	356.098	0.85528
359.012	1.00376	359.133	1.00352	357.953	0.45721	357.89	0.50236	358.081	0.72176	358.249	0.82353	358.047	0.85605	357.115	0.86311	357.301	0.86736	356.996	0.8637	359.437	0.85579
362.345	1.00007	362.469	0.99591	361.287	0.46171	361.224	0.49985	361.414	0.71916	361.583	0.81836	361.384	0.85573	360.453	0.86823	360.641	0.86206	360.334	0.85946	362.775	0.85234
365.677	0.99837	365.805	0.99677	364.623	0.46256	364.557	0.4967	364.753	0.7232	364.922	0.81833	364.721	0.85707	363.791	0.8663	363.978	0.86519	363.669	0.85731	366.113	0.85437
369.011	0.9953	369.14	0.9877	367.957	0.46682	367.89	0.49967	368.089	0.71768	368.258	0.82612	368.056	0.84615	367.127	0.86567	367.318	0.86374	367.005	0.86375	369.448	0.84978
372.344	1.00876	372.475	0.98407	371.292	0.46954	371.224	0.49684	371.425	0.72067	371.602	0.82106	371.39	0.85663	370.465	0.8639	370.662	0.8691	370.342	0.86423	372.788	0.85313
375.679	1.00676	375.808	0.98695	374.625	0.47413	374.557	0.49742	374.762	0.71832	374.94	0.82051	374.727	0.85399	373.802	0.86221	374	0.87126	373.679	0.86285	376.125	0.85816
379.012	1.00277	379.14	0.98606	377.962	0.47343	377.89	0.49641	378.1	0.71689	378.278	0.81884	378.065	0.85304	377.138	0.86026	377.336	0.87006	377.015	0.86659	379.461	0.85256
382.345	0.99812	382.474	0.99218	381.297	0.47646	381.231	0.49341	381.436	0.71202	381.621	0.83145	381.401	0.85286	380.475	0.86871	380.681	0.8665	380.352	0.86053	382.801	0.85606
385.677	0.99988	385.808	0.99648	384.632	0.48094	384.565	0.49394	384.772	0.71769	384.958	0.81794	384.736	0.85286	383.81	0.8628	384.02	0.86829	383.686	0.85877	386.139	0.85764
389.011	1.00081	389.146	0.99333	387.969	0.48146	387.899	0.4917	388.115	0.71484	388.291	0.82349	388.074	0.84608	387.147	0.8646	387.36	0.86378	387.02	0.8567	389.477	0.85345
392.344	1.00547	392.483	0.99468	391.304	0.48635	391.233	0.49083	391.451	0.71528	391.625	0.81673	391.411	0.84909	390.483	0.86608	390.696	0.86191	390.357	0.85795	392.816	0.85672
395.678	0.99371	395.819	1.00683	394.638	0.48713	394.567	0.48761	394.787	0.71693	394.958	0.82405	394.747	0.85395	393.822	0.86356	394.032	0.86003	393.695	0.86165	396.154	0.8535
399.017	0.9997	399.154	0.99479	397.972	0.48761	397.909	0.48694	398.123	0.71574	398.302	0.82698	398.083	0.85024	397.155	0.86063	397.371	0.86914	397.032	0.86408	399.489	0.85293
402.35	0.9969	402.487	0.99175	401.306	0.49387	401.244	0.48679	401.461	0.71751	401.638	0.82015	401.42	0.84922	400.489	0.86398	400.71	0.86523	400.366	0.85888	402.828	0.85039
405.684	1.00347	405.821	0.98819	404.639	0.49599	404.578	0.48399	404.797	0.70765	404.971	0.81504	404.757	0.84705	403.827	0.86843	404.049	0.86375	403.699	0.8606	406.166	0.84559
409.018	0.99162	409.158	0.99919	407.973	0.49724	407.912	0.485	408.133	0.71063	408.304	0.81932	408.093	0.85012	407.163	0.85882	407.391	0.86699	407.037	0.86278	409.502	0.85867
412.353	1.00804	412.495	0.99422	411.307	0.49854	411.247	0.48547	411.469	0.71076	411.638	0.81312	411.429	0.85147	410.499	0.86303	410.728	0.86943	410.374	0.85726	412.84	0.85115
415.688	1.00674	415.831	0.99197	414.641	0.50129	414.581	0.48514	414.802	0.71455	414.975	0.81548	414.765	0.84948	413.835	0.86132	414.068	0.86569	413.711	0.85458	416.18	0.85306
419.023	0.99591	419.167	0.99014	417.973	0.50322	417.915	0.48364	418.135	0.71889	418.313	0.82237	418.102	0.85184	417.168	0.8651	417.407	0.86644	417.046	0.8584	419.519	0.85401
422.357	0.99896	422.504	0.99713	421.306	0.507	421.249	0.48403	421.473	0.71231	421.65	0.81785	421.44	0.84611	420.506	0.86773	420.749	0.8703	420.382	0.85968	422.857	0.84947
425.691	1.00358	425.841	0.996	424.64	0.50824	424.584	0.48239	424.809	0.7112	424.988	0.82366	424.776	0.85284	423.843	0.86343	424.086	0.85895	423.715	0.86812	426.195	0.85159
429.025	0.99735	429.177	1.00471	427.973	0.51384	427.918	0.47954	428.145	0.70803	428.325	0.81536	428.112	0.84993	427.18	0.86145	427.425	0.86344	427.048	0.85922	429.533	0.8537
432.358	0.99543	432.513	0.99678	431.306	0.51542	431.251	0.47832	431.481	0.71301	431.661	0.82022	431.448	0.84864	430.516	0.86132	430.764	0.86294	430.383	0.86088	432.871	0.8492
435.691	1.00145	435.849	0.99434	434.64	0.51675	434.586	0.47964	434.815	0.71018	435	0.82141	434.786	0.85368	433.852	0.85903	434.104	0.87201	433.72	0.85867	436.209	0.8541
439.024	0.99995	439.183	0.99571	437.973	0.51885	437.919	0.47759	438.148	0.71139	438.338	0.82643	438.123	0.84573	437.19	0.85648	437.442	0.85905	437.056	0.86002	439.544	0.85742
442.358	0.99765	442.517	0.99797	441.307	0.52718	441.253	0.47749	441.49	0.70792	441.675	0.81981	441.459	0.8481	440.526	0.85595	440.779	0.86717	440.392	0.85895	442.882	0.85435
445.691	1.01064	445.854	1.00162	444.64	0.52557	444.588	0.47564	444.825	0.70715	445.017	0.81675	444.793	0.84744	443.863	0.85732	444.115	0.86669	443.729	0.86136	446.219	0.84991
449.025	1.00015	449.19	1.00237	447.979	0.52802	447.919	0.4751	448.161	0.71338	448.356	0.81786	448.128	0.854	447.203	0.8643	447.455	0.86546	447.067	0.86463	449.556	0.8582
452.358	0.99322	452.526	0.98492	451.313	0.52795	451.251	0.47204	451.498	0.70357	451.693	0.821	451.466	0.84723	450.543	0.86173	450.794	0.86144	450.403	0.85209	452.894	0.84994
455.691	1.00098	455.862	0.99816	454.647	0.53174	454.586	0.47153	454.836	0.70889	455.03	0.81995	454.802	0.85719	453.882	0.8598	454.132	0.86989	453.74	0.85903	456.233	0.85625
459.025	1.00269	459.196	0.99618	457.982	0.53386	457.919	0.47274	458.172	0.70695	458.367	0.81485	458.138	0.84451	457.222	0.85519	457.478	0.86294	457.074	0.85777	459.571	0.84884
462.358	1.00499	462.529	1.00724	461.316	0.53525	461.252	0.46989	461.508	0.71174	461.704	0.82104	461.473	0.84954	460.56	0.85998	460.819	0.86472	460.408	0.8576	462.913	0.85905
465.691	0.99865	465.866	0.99673	464.649	0.53912	464.586	0.46745	464.844	0.70836	465.04	0.81668	464.81	0.8524	463.898	0.86297	464.157	0.86527	463.741	0.86432	466.25	0.85259
469.025	0.99266	469.205	0.99965	467.982	0.54363	467.919	0.47287	468.177	0.70118	468.375	0.81445	468.147	0.85134	467.234	0.85549	467.502	0.86652	467.074	0.85856	469.585	0.84768
472.358	1.0047	472.541	0.99675	471.315	0.54407	471.251	0.469	471.51	0.70758	471.714	0.81677	471.484	0.8466	470.57	0.86702	470.84	0.86224	470.408	0.85604	472.923	0.84977
475.691	1.01002	475.877	0.99646	474.65	0.54676	474.586	0.46856	474.843	0.70321	475.051	0.81848	474.822	0.85256	473.906	0.85258	474.179	0.8639	473.746	0.85572	476.261	0.85423
479.025	0.99615	479.211	1.00074	477.986	0.54962	477.919	0.4643	478.177	0.70646	478.387	0.81469	478.155	0.84948	477.249	0.85689	477.519	0.86462	477.084	0.86027	479.598	0.84985
482.365	0.99529	482.545	0.99765	481.321	0.55206	481.257	0.46631	481.509	0.70227	481.721	0.80678	481.489	0.85198	480.585	0.86458	480.86	0.86087	480.421	0.85399	482.935	0.84832
485.7	1.0002	485.878	0.99761	484.654	0.55676	484.592	0.46625	484.843	0.7061	485.054	0.81851	484.827	0.84941	483.924	0.85951	484.199	0.8644	483.759	0.86286	486.273	0.84755
489.034	0.99604	489.211	0.99682	487.986	0.55718	487.926	0.46548	488.177	0.70359	488.393	0.81729	488.164	0.84643	487.263	0.85613	487.538	0.86234	487.096	0.85612	489.617	0.8566
492.37	1.00679	492.544	1.0059	491.326	0.55938	491.261	0.46228	491.512	0.7065	491.73	0.81652	491.501	0.84892	490.601	0.8566	490.877	0.86736	490.433	0.85447	492.955	0.84802
495.705	1.00828	495.879	0.99704	494.661	0.56268	494.595	0.46489	494.849	0.69886	495.067	0.81416	494.836	0.85246	493.935	0.86506	494.215	0.86674	493.769	0.86291	496.291	0.84804
499.043	1.00659	499.216	1.00035	497.995	0.56231	497.929	0.46321	498.185	0.70248	498.402	0.81284	498.174	0.84639	497.274	0.86781	497.555	0.8614	497.104	0.85563	499.628	0.85188
502.378	0.99616	502.551	0.99716	501.329	0.56668	501.269	0.46398	501.521	0.70231	501.736	0.8169	501.512	0.84956	500.611	0.86022	500.895	0.86438	500.441	0.86285	502.966	0.85031
505.713	0.99697	505.886	0.98776	504.664	0.57177	504.606	0.46169	504.856	0.70407	505.07	0.80875	504.846	0.85376	503.947	0.86206	504.234	0.85648	503.778	0.85371	506.304	0.84853
509.048	1.00445	509.221	0.99298	507.999	0.5716	507.941	0.45863	508.19	0.70207	508.403	0.82352	508.181	0.8502	507.292	0.85628	507.574	0.86546	507.114	0.85938	509.639	0.85091
512.383	0.99511	512.557	0.99526	511.333	0.57121	511.275	0.45871	511.523	0.69959	511.739	0.82076	511.515	0.84582	510.632	0.86176	510.913	0.86708	510.449	0.855	512.973	0.84872
515.717	0.99945	515.891	0.99885	514.666	0.57439	514.609	0.45852	514.856	0.69898	515.078	0.81128	514.853	0.84365	513.972	0.85995	514.254	0.86349	513.783	0.85581	516.31	0.84709
519.051	0.99258	519.224	1.00415	517.999	0.57749	517.944	0.45498	518.19	0.70419	518.414	0.8144	518.194	0.84993	517.314	0.85755	517.596	0.86542	517.12	0.86313	519.649	0.84962
522.385	0.99939	522.557	0.99383	521.332	0.58071	521.279	0.45616	521.527	0.70141	521.75	0.81833	521.531	0.84279	520.651	0.86547	520.935	0.86202	520.458	0.86022	522.986	0.85335
525.732	1.00135	525.897	0.99483	524.667	0.58162	524.613	0.45542	524.864	0.70388	525.087	0.81478	524.863	0.84844	523.986	0.86157	524.279	0.8644	523.794	0.85405	526.324	0.84988
529.066	1.00355	529.233	0.99443	528	0.58347	527.946	0.45569	528.201	0.69768	528.424	0.81443	528.196	0.84631	527.323	0.85755	527.621	0.8587	527.13	0.85659	529.662	0.84849
532.4	1.00101	532.569	0.99424	531.333	0.58661	531.28	0.45471	531.538	0.69696	531.76	0.81596	531.531	0.85101	530.662	0.86392	530.96	0.86028	530.466	0.85911	533.001	0.85203
535.74	0.99335	535.904	1.00101	534.667	0.58844	534.612	0.45534	534.873	0.69843	535.096	0.81617	534.864	0.84831	534.001	0.85746	534.303	0.85803	533.804	0.85393	536.342	0.84953
539.075	1.00466	539.241	0.99036	538	0.5927	537.946	0.4549	538.211	0.70019	538.429	0.81327	538.196	0.84753	537.339	0.85816	537.642	0.86133	537.14	0.85818	539.679	0.84372
542.409	1.00093	542.578	0.99582	541.333	0.59776	541.281	0.4536	541.547	0.69634	541.763	0.81317	541.534	0.84785	540.677	0.86437	540.98	0.8632	540.478	0.86053	543.018	0.84693
545.744	1.00336	545.915	0.99766	544.666	0.59737	544.613	0.45399	544.882	0.69438	545.1	0.80944	544.871	0.84891	544.015	0.85201	544.321	0.86304	543.816	0.85531	546.361	0.85067
549.08	1.00249	549.251	0.99291	548.004	0.59988	547.947	0.4514	548.219	0.69801	548.437	0.81315	548.207	0.84621	547.353	0.85228	547.665	0.86445	547.153	0.85775	549.699	0.85162
552.415	1.00138	552.587	0.99002	551.338	0.60084	551.281	0.45108	551.552	0.70263	551.773	0.81523	551.544	0.8495	550.692	0.8533	551.002	0.85827	550.491	0.85606	553.038	0.84607
555.749	1.00353	555.92	0.99517	554.673	0.60468	554.612	0.45002	554.885	0.69379	555.109	0.8127	554.882	0.8448	554.029	0.86436	554.341	0.86842	553.828	0.85232	556.376	0.851
559.081	0.9946	559.26	0.9933	558.008	0.60518	557.947	0.44938	558.223	0.69802	558.445	0.81396	558.218	0.84112	557.365	0.85618	557.687	0.85808	557.166	0.8545	559.712	0.848
562.413	1.00111	562.596	0.99515	561.342	0.60764	561.28	0.44789	561.559	0.69681	561.778	0.81208	561.554	0.84365	560.702	0.86423	561.027	0.86289	560.503	0.85229	563.05	0.84718
565.746	0.99815	565.932	0.99527	564.676	0.60901	564.614	0.44878	564.898	0.69351	565.113	0.8154	564.89	0.84448	564.038	0.86047	564.367	0.86181	563.839	0.85983	566.389	0.84943
569.08	1.00143	569.268	0.99861	568.01	0.6129	567.949	0.44901	568.235	0.69876	568.451	0.81972	568.227	0.84151	567.374	0.85961	567.711	0.86032	567.174	0.85099	569.723	0.84683
572.415	1.00275	572.605	1.00152	571.344	0.61745	571.285	0.4471	571.573	0.69158	571.787	0.81711	571.564	0.83926	570.71	0.85206	571.049	0.86165	570.513	0.85708	573.06	0.84287
575.749	0.99734	575.94	0.99278	574.679	0.61847	574.62	0.44529	574.909	0.69532	575.123	0.82187	574.9	0.84495	574.047	0.84934	574.389	0.86023	573.85	0.85217	576.399	0.84871
579.081	1.00541	579.275	0.99441	578.014	0.61948	577.96	0.44365	578.245	0.69304	578.462	0.80841	578.235	0.84721	577.386	0.8547	577.728	0.8621	577.186	0.85451	579.737	0.84706
582.414	0.99956	582.61	0.99662	581.348	0.62415	581.294	0.44444	581.581	0.69393	581.798	0.81221	581.572	0.84291	580.724	0.85852	581.067	0.86633	580.527	0.85077	583.074	0.84871
585.749	1.0005	585.946	0.9893	584.683	0.62393	584.627	0.4436	584.92	0.69091	585.134	0.81405	584.905	0.8475	584.061	0.85679	584.406	0.86283	583.863	0.85133	586.412	0.84892
589.08	1.00718	589.279	0.99242	588.014	0.62362	587.961	0.44375	588.257	0.69174	588.471	0.81108	588.239	0.84397	587.399	0.85808	587.746	0.85894	587.199	0.85275	589.75	0.84419
592.413	0.99343	592.612	1.00281	591.348	0.62456	591.295	0.4455	591.593	0.69208	591.804	0.81312	591.572	0.84917	590.737	0.8579	591.084	0.86135	590.533	0.85917	593.091	0.846
595.747	1.01062	595.946	0.99089	594.689	0.63357	594.626	0.44287	594.926	0.69197	595.138	0.8094	594.905	0.84678	594.073	0.85645	594.419	0.87114	593.866	0.85407	596.429	0.84501
599.081	1.00742	599.279	0.99009	598.024	0.632	597.96	0.44048	598.265	0.68967	598.471	0.81154	598.239	0.84194	597.412	0.85474	597.757	0.86096	597.204	0.85673	599.769	0.84788
602.415	0.99174	602.612	0.99325	601.358	0.63563	601.298	0.44271	601.601	0.69203	601.808	0.81735	601.577	0.84132	600.75	0.8587	601.097	0.86226	600.543	0.85022	603.107	0.84839
605.748	1.00325	605.946	1.00989	604.692	0.6379	604.634	0.43948	604.938	0.68839	605.146	0.80526	604.912	0.84379	604.085	0.85594	604.435	0.86023	603.879	0.85282	606.444	0.84981
609.082	0.9989	609.279	1.00408	608.027	0.64044	607.967	0.43753	608.273	0.6907	608.482	0.80575	608.248	0.83952	607.423	0.86007	607.775	0.85932	607.215	0.85512	609.782	0.84555
612.414	1.00806	612.612	0.99369	611.362	0.64022	611.301	0.43811	611.61	0.69122	611.818	0.81323	611.584	0.84638	610.761	0.85136	611.114	0.86359	610.553	0.85224	613.121	0.84576
615.748	1.00385	615.946	0.99985	614.695	0.64468	614.635	0.43887	614.947	0.68554	615.153	0.81083	614.919	0.84746	614.098	0.85921	614.454	0.86158	613.891	0.8523	616.46	0.84335
619.084	0.99981	619.279	1.00132	618.029	0.64225	617.969	0.43764	618.283	0.68973	618.487	0.80777	618.251	0.84478	617.435	0.85371	617.792	0.86245	617.228	0.85354	619.8	0.84351
622.418	1.00285	622.616	1.00332	621.361	0.64572	621.304	0.43642	621.62	0.68822	621.825	0.80815	621.585	0.84036	620.773	0.85237	621.132	0.86449	620.567	0.85358	623.137	0.8493
625.748	0.99138	625.953	0.99732	624.696	0.65101	624.638	0.43765	624.955	0.68734	625.161	0.80791	624.918	0.8444	624.112	0.86029	624.472	0.86016	623.905	0.8545	626.473	0.84427
629.081	0.99857	629.289	0.99703	628.028	0.65101	627.972	0.43707	628.289	0.69035	628.498	0.8067	628.251	0.84611	627.447	0.86017	627.811	0.85914	627.248	0.85584	629.81	0.8501
632.416	0.99792	632.625	0.99875	631.362	0.65829	631.306	0.43419	631.627	0.69148	631.833	0.80967	631.586	0.84921	630.787	0.85442	631.151	0.85854	630.584	0.85479	633.149	0.84972
635.747	0.99601	635.961	0.99214	634.694	0.65731	634.64	0.43556	634.963	0.68727	635.171	0.80701	634.923	0.84083	634.124	0.85881	634.489	0.85526	633.921	0.85316	636.487	0.84879
639.082	0.99376	639.296	0.99123	638.027	0.65952	637.974	0.43528	638.3	0.68412	638.507	0.80916	638.259	0.84045	637.46	0.85698	637.824	0.8616	637.257	0.85381	639.825	0.84124
642.414	1.0025	642.633	0.99649	641.362	0.65896	641.311	0.43213	641.637	0.68684	641.846	0.81221	641.596	0.84259	640.798	0.85784	641.163	0.8557	640.59	0.85487	643.163	0.84386
645.747	1.00311	645.969	1.00651	644.695	0.66221	644.646	0.43463	644.975	0.69175	645.179	0.81194	644.931	0.84907	644.137	0.85802	644.502	0.86631	643.929	0.84979	646.501	0.8408
649.081	0.99372	649.308	1.00448	648.03	0.66604	647.983	0.43273	648.313	0.68622	648.513	0.81056	648.269	0.85089	647.476	0.86578	647.842	0.85938	647.268	0.85487	649.837	0.8484
652.415	0.99915	652.64	0.99531	651.361	0.66835	651.318	0.43059	651.648	0.68386	651.846	0.80719	651.606	0.83496	650.813	0.85881	651.183	0.86171	650.604	0.84906	653.176	0.84532
655.749	0.99768	655.974	0.99579	654.696	0.66859	654.652	0.43115	654.986	0.68835	655.184	0.80949	654.941	0.83563	654.151	0.85658	654.52	0.8563	653.942	0.85107	656.514	0.84355
659.081	1.00152	659.308	0.99792	658.03	0.67028	657.986	0.4307	658.323	0.68654	658.523	0.81398	658.277	0.84243	657.487	0.85155	657.859	0.86479	657.283	0.84742	659.853	0.84494
662.417	0.99579	662.642	0.99526	661.361	0.67402	661.322	0.42754	661.66	0.68711	661.859	0.81118	661.613	0.84154	660.824	0.85667	661.198	0.8562	660.62	0.85006	663.193	0.84307
665.749	1.0138	665.984	0.99456	664.694	0.67404	664.655	0.42986	664.996	0.68688	665.195	0.80226	664.948	0.8442	664.162	0.85439	664.536	0.86499	663.958	0.85748	666.531	0.84802
669.081	1.00184	669.32	0.99947	668.028	0.67977	667.987	0.42895	668.33	0.68327	668.533	0.81364	668.288	0.83837	667.499	0.85659	667.874	0.85425	667.295	0.85767	669.87	0.84445
672.413	1.00283	672.654	0.9982	671.361	0.67997	671.323	0.42734	671.666	0.6854	671.869	0.80453	671.625	0.83971	670.835	0.8514	671.211	0.86063	670.631	0.85174	673.207	0.83755
675.746	1.00381	675.991	1.00544	674.694	0.68074	674.655	0.42753	675.004	0.68541	675.205	0.8055	674.961	0.84486	674.174	0.85688	674.55	0.85426	673.966	0.85369	676.548	0.84991
679.081	1.00865	679.328	0.98768	678.035	0.68813	677.989	0.42605	678.34	0.68382	678.541	0.80993	678.298	0.84487	677.512	0.85607	677.89	0.86463	677.303	0.84927	679.888	0.84569
682.414	1.00343	682.664	0.99973	681.369	0.68648	681.321	0.42738	681.676	0.68152	681.875	0.80593	681.634	0.84289	680.856	0.85265	681.229	0.86087	680.639	0.84811	683.227	0.84829
685.751	1.00047	686	1.00519	684.704	0.68612	684.656	0.42664	685.011	0.68437	685.208	0.80444	684.969	0.83852	684.193	0.85441	684.569	0.85827	683.975	0.84919	686.571	0.84241
689.087	1.00423	689.336	0.99929	688.039	0.68968	687.988	0.42406	688.349	0.68298	688.542	0.80289	688.305	0.84192	687.529	0.84975	687.907	0.8547	687.313	0.84883	689.906	0.84474
692.422	1.00123	692.671	0.99498	691.375	0.692	691.323	0.42608	691.685	0.68584	691.875	0.80762	691.64	0.84396	690.869	0.85358	691.247	0.86399	690.65	0.84473	693.246	0.84695
695.757	1.00639	696.009	1.00515	694.714	0.69339	694.655	0.4246	695.022	0.68285	695.213	0.80493	694.977	0.8451	694.206	0.85415	694.586	0.8531	693.986	0.84743	696.584	0.84982
699.091	1.00234	699.346	0.99813	698.049	0.69085	697.99	0.42245	698.356	0.68347	698.55	0.80545	698.315	0.84479	697.543	0.8552	697.925	0.85779	697.322	0.8543	699.924	0.84526
702.426	0.99808	702.683	0.99343	701.383	0.69185	701.323	0.42334	701.69	0.68031	701.888	0.80384	701.651	0.8458	700.882	0.8618	701.265	0.86253	700.658	0.85543	703.264	0.83969
705.761	1.00602	706.016	1.0039	704.718	0.7009	704.66	0.42425	705.023	0.68232	705.226	0.80084	704.987	0.84058	704.221	0.85605	704.605	0.85716	703.995	0.85177	706.598	0.8472
709.096	1.00289	709.349	0.99221	708.052	0.70286	707.995	0.42107	708.361	0.67891	708.563	0.80755	708.321	0.84469	707.56	0.85652	707.945	0.85993	707.332	0.8499	709.936	0.84188
712.427	1.00373	712.683	0.99772	711.386	0.70176	711.329	0.4213	711.699	0.68185	711.899	0.80502	711.655	0.84368	710.899	0.85583	711.282	0.86332	710.668	0.84941	713.275	0.83924
715.76	1.00202	716.017	0.99302	714.72	0.70169	714.665	0.42194	715.036	0.68136	715.236	0.80409	714.989	0.84548	714.236	0.86013	714.622	0.85416	714.003	0.85038	716.613	0.84536
719.094	0.99502	719.349	0.98157	718.056	0.70532	717.999	0.41799	718.377	0.67573	718.575	0.80311	718.322	0.84654	717.578	0.857	717.961	0.8595	717.34	0.85319	719.948	0.84525
722.428	0.99619	722.682	0.99428	721.39	0.70473	721.333	0.41865	721.713	0.68487	721.911	0.80811	721.655	0.83529	720.916	0.85787	721.299	0.85703	720.673	0.85341	723.288	0.84605
725.762	1.00342	726.017	0.99379	724.722	0.71303	724.667	0.42136	725.049	0.67894	725.248	0.80502	724.989	0.84331	724.252	0.85742	724.639	0.859	724.009	0.84708	726.626	0.842
729.095	1.00039	729.353	1.00279	728.055	0.70587	728.003	0.41918	728.386	0.67726	728.583	0.80636	728.322	0.83682	727.59	0.85388	727.979	0.86172	727.347	0.85032	729.966	0.84562
732.434	1.00145	732.689	0.99307	731.389	0.71106	731.335	0.41831	731.723	0.67954	731.923	0.80991	731.656	0.84341	730.929	0.85066	731.319	0.85534	730.683	0.85416	733.305	0.84496
735.768	1.00163	736.023	1.00229	734.723	0.71383	734.668	0.41842	735.06	0.67831	735.261	0.80986	734.99	0.83981	734.268	0.8531	734.659	0.85566	734.127	0.85105	736.639	0.84203
739.103	0.99213	739.358	0.99745	738.055	0.71334	738.003	0.41824	738.396	0.6779	738.596	0.80887	738.328	0.83796	737.602	0.85459	737.998	0.85475	737.463	0.8501	739.978	0.84392
742.439	1.00178	742.693	0.98869	741.39	0.71323	741.335	0.41751	741.731	0.68262	741.933	0.80588	741.669	0.84114	740.941	0.85602	741.336	0.85763	740.798	0.84976	743.318	0.8434
745.774	1.00526	746.029	0.99515	744.724	0.72003	744.669	0.41699	745.065	0.67562	745.272	0.80689	745.003	0.84861	744.28	0.85782	744.68	0.86132	744.133	0.8494	746.656	0.8486
749.108	0.99973	749.362	1.00096	748.055	0.72137	748.001	0.41657	748.398	0.67708	748.611	0.81167	748.34	0.84188	747.615	0.85771	748.02	0.85575	747.47	0.85668	749.994	0.84274
752.441	1.00218	752.696	1.00683	751.388	0.72199	751.336	0.41568	751.731	0.68044	751.946	0.80769	751.676	0.83761	750.953	0.85889	751.36	0.85907	750.806	0.85055	753.332	0.84652
755.775	0.99745	756.029	0.9932	754.722	0.72649	754.668	0.41581	755.065	0.68069	755.284	0.80513	755.012	0.83685	754.292	0.85238	754.705	0.86246	754.143	0.84821	756.668	0.84849
759.108	0.99297	759.366	0.99973	758.056	0.72721	758.002	0.41598	758.398	0.67757	758.621	0.80979	758.348	0.84039	757.627	0.85228	758.044	0.85724	757.479	0.84859	760.007	0.84085
762.441	0.99746	762.704	1.00789	761.393	0.72493	761.336	0.41426	761.736	0.67683	761.957	0.80477	761.687	0.84611	760.964	0.85131	761.383	0.85563	760.817	0.85202	763.346	0.84355
765.775	0.99175	766.041	0.9983	764.729	0.72783	764.668	0.4148	765.075	0.67508	765.292	0.80638	765.024	0.84237	764.304	0.8529	764.729	0.85545	764.155	0.85223	766.681	0.84187
769.108	1.00153	769.38	1.00682	768.063	0.73454	768.002	0.41184	768.411	0.67333	768.625	0.80662	768.36	0.84348	767.643	0.85451	768.07	0.85676	767.491	0.8463	770.019	0.84459
772.441	0.99355	772.717	0.99508	771.398	0.73481	771.336	0.4154	771.747	0.67878	771.963	0.80324	771.697	0.83922	770.982	0.85652	771.406	0.86379	770.83	0.84942	773.359	0.84364
775.775	1.00191	776.053	0.9967	774.732	0.73618	774.669	0.41555	775.08	0.67457	775.299	0.80055	775.031	0.84004	774.319	0.8486	774.752	0.85378	774.169	0.85363	776.698	0.84212
779.108	0.99937	779.391	0.99926	778.067	0.73749	778.001	0.41283	778.415	0.67725	778.635	0.80319	778.364	0.84097	777.656	0.85755	778.091	0.85826	777.507	0.85438	780.042	0.84498
782.441	0.99486	782.724	0.99351	781.402	0.73761	781.337	0.41282	781.753	0.68125	781.971	0.8037	781.697	0.83998	780.994	0.85347	781.431	0.86064	780.841	0.84969	783.382	0.84427
785.775	0.9995	786.059	0.9973	784.737	0.7423	784.668	0.41224	785.089	0.6697	785.31	0.80822	785.031	0.84053	784.333	0.84937	784.778	0.85638	784.18	0.85035	786.721	0.84004
789.112	1.00099	789.396	1.00256	788.071	0.74371	788.003	0.41146	788.425	0.67178	788.647	0.80441	788.364	0.84442	787.668	0.85191	788.116	0.85314	787.517	0.85084	790.065	0.84426
792.448	1.00399	792.732	0.99824	791.404	0.74549	791.336	0.41306	791.76	0.67311	791.984	0.80203	791.697	0.84321	791.002	0.85266	791.456	0.85948	790.854	0.8489	793.403	0.84026
795.784	0.99711	796.068	1.00599	794.736	0.74816	794.669	0.41074	795.094	0.67607	795.32	0.80031	795.031	0.84125	794.339	0.85525	794.802	0.8517	794.191	0.8523	796.74	0.84144
799.119	0.98814	799.404	1.0026	798.077	0.75031	798.002	0.41073	798.432	0.67349	798.657	0.80453	798.365	0.84038	797.678	0.8578	798.142	0.86506	797.527	0.85256	800.079	0.84083
802.453	1.00388	802.737	0.99177	801.411	0.74553	801.335	0.41194	801.768	0.67574	801.994	0.80581	801.702	0.83618	801.014	0.8476	801.478	0.85582	800.864	0.84617	803.419	0.83755
805.79	0.99553	806.076	0.992	804.745	0.74801	804.67	0.4102	805.105	0.6739	805.332	0.80116	805.04	0.84371	804.354	0.85691	804.818	0.85486	804.199	0.84999	806.758	0.83981
809.122	0.99712	809.413	1.00343	808.079	0.74993	808.001	0.40955	808.44	0.67453	808.672	0.80063	808.376	0.84216	807.692	0.85384	808.156	0.86234	807.533	0.85086	810.096	0.84547
812.455	0.99837	812.748	0.99566	811.415	0.75367	811.337	0.40965	811.777	0.67325	812.009	0.80609	811.709	0.83992	811.029	0.84981	811.497	0.86119	810.866	0.85547	813.431	0.84198
815.789	0.99679	816.084	0.99042	814.749	0.75284	814.669	0.40848	815.12	0.6713	815.346	0.80242	815.043	0.83492	814.365	0.85605	814.836	0.8584	814.209	0.84874	816.77	0.84064
819.124	0.99615	819.42	0.9947	818.083	0.75485	818.001	0.40719	818.455	0.67269	818.689	0.80414	818.383	0.83741	817.703	0.85369	818.176	0.85441	817.547	0.85654	820.109	0.84092
822.456	1.0016	822.755	0.99208	821.417	0.76252	821.336	0.40687	821.79	0.6723	822.026	0.80085	821.719	0.83525	821.041	0.85111	821.515	0.8578	820.883	0.84907	823.398	0.84391
825.789	1.00195			824.75	0.75905	824.668	0.40729	825.127	0.67029	825.363	0.80142	825.056	0.83837	824.377	0.85158	824.854	0.85882	824.221	0.85111	826.735	0.84287
829.123	0.99354			828.083	0.76505	828.003	0.40682	828.463	0.67176	828.7	0.79566	828.39	0.83541	827.718	0.85608	828.194	0.85516	827.56	0.84888	830.072	0.84172
832.463	1.00376			831.417	0.7613	831.335	0.40746	831.801	0.67263	832.038	0.80382	831.723	0.83638	831.057	0.85003	831.533	0.86076	830.895	0.85053	833.411	0.84052
835.798	1.00376			834.75	0.75992	834.67	0.40677	835.135	0.66719	835.375	0.80237	835.06	0.8388	834.394	0.85075	834.873	0.86113	834.235	0.85213	836.749	0.83913
839.133	1.00781			838.083	0.76279	838.002	0.40681	838.468	0.67024	838.714	0.80206	838.398	0.83888	837.738	0.85503	838.211	0.8587	837.572	0.851	840.087	0.83876
842.467	0.99622			841.417	0.76588	841.335	0.40593	841.803	0.67203	842.051	0.79835	841.735	0.83689	841.072	0.84896	841.553	0.85833	840.908	0.84926	843.426	0.83978
845.802	1.00595			844.75	0.76976	844.67	0.4041	845.135	0.67231	845.388	0.80215	845.071	0.83656	844.411	0.85249	844.892	0.85706	844.245	0.84915	846.764	0.83892
849.137	1.00071			848.083	0.76673	848.002	0.40471	848.47	0.66514	848.726	0.79711	848.407	0.83611	847.749	0.85524	848.228	0.85701	847.584	0.84953	850.103	0.84307
852.47	0.99521			851.417	0.77392	851.336	0.40317	851.811	0.6719	852.065	0.79459	851.746	0.83799	851.085	0.85182	851.568	0.86291	850.92	0.85405	853.443	0.84166
855.803	0.99786			854.75	0.77457	854.67	0.40203	855.148	0.67392	855.402	0.80086	855.082	0.84246	854.423	0.85248	854.907	0.86197	854.257	0.84578	856.782	0.84177
859.138	1.00382			858.083	0.77675	858.002	0.40211	858.481	0.66725	858.738	0.80415	858.424	0.84135	857.762	0.85126	858.247	0.85947	857.596	0.85363	860.121	0.84381
862.47	0.99948			861.417	0.77173	861.337	0.40421	861.815	0.67103	862.077	0.80008	861.761	0.83898	861.1	0.85089	861.586	0.8562	860.933	0.85052	863.458	0.84196
865.802	1.00484			864.75	0.77864	864.669	0.40303	865.148	0.67126	865.413	0.79777	865.098	0.8427	864.436	0.85026	864.926	0.85756	864.27	0.85053	866.794	0.84118
869.137	1.00099			868.083	0.77598	868.002	0.40174	868.485	0.66784	868.749	0.79948	868.438	0.83601	867.776	0.85281	868.265	0.85426	867.608	0.84866	870.134	0.8399
872.47	1.01229			871.416	0.77792	871.335	0.40088	871.823	0.66724	872.083	0.80242	871.774	0.8389	871.114	0.85738	871.602	0.85742	870.949	0.85042	873.473	0.83837
875.804	0.99945			874.75	0.7833	874.669	0.40075	875.159	0.66552	875.421	0.8008	875.11	0.83396	874.453	0.8499	874.942	0.85378	874.283	0.85077	876.815	0.8418
879.136	0.98931			878.083	0.77788	878.002	0.40105	878.496	0.66737	878.757	0.8064	878.449	0.8391	877.791	0.85033	878.281	0.8556	877.621	0.84796	880.154	0.83903
882.469	0.99916			881.422	0.78798	881.34	0.40145	881.831	0.67067	882.093	0.8043	881.788	0.8364	881.127	0.85324	881.622	0.85386	880.959	0.85349	883.489	0.84203
885.802	0.99277			884.757	0.78225	884.675	0.40032	885.165	0.67115	885.429	0.79558	885.128	0.8413	884.464	0.85581	884.961	0.85861	884.298	0.84339	886.824	0.84467
889.136	0.99967			888.092	0.78455	888.009	0.39919	888.503	0.67145	888.763	0.86548	888.46	0.83621	887.805	0.85127	888.302	0.85626	887.633	0.84517	890.163	0.83812
892.47	0.99813			891.427	0.78847	891.343	0.39799	891.84	0.66486	892.106	0.79487	891.799	0.83906	891.147	0.8551	891.646	0.85655	890.972	0.84907	893.502	0.84093
895.803	1.00466			894.762	0.78702	894.678	0.39715	895.177	0.66814	895.445	0.80001	895.136	0.84197	894.487	0.85125	894.987	0.85649	894.31	0.84379	896.841	0.84179
899.137	1.00129			898.102	0.79514	898.012	0.39854	898.51	0.66538	898.781	0.80086	898.472	0.83366	897.823	0.84916	898.325	0.85898	897.652	0.85343	900.18	0.83946
902.469	1.00436			901.438	0.78802	901.349	0.39768	901.844	0.66514	902.12	0.7934	901.808	0.84035	901.161	0.84889	901.669	0.85713	900.99	0.8459	903.519	0.8392
905.803	1.00109			904.773	0.78826	904.682	0.39758	905.183	0.66202	905.458	0.79716	905.146	0.83596	904.499	0.84987	905.01	0.8575	904.324	0.85277	906.859	0.84602
909.137	1.00713			908.109	0.79854	908.015	0.39714	908.52	0.66417	908.797	0.79729	908.483	0.84221	907.835	0.85587	908.349	0.85636	907.662	0.84391	910.197	0.83635
912.469	1.00351			911.444	0.79364	911.349	0.39671	911.856	0.66125	912.134	0.80205	911.819	0.83372	911.173	0.85338	911.695	0.85508	911.001	0.85382	913.536	0.841
915.807	1.00176			914.779	0.79679	914.682	0.39676	915.19	0.66749	915.471	0.7951	915.156	0.83126	914.512	0.84873	915.033	0.8604	914.339	0.84835	916.878	0.84263
919.143	0.99635			918.112	0.80082	918.015	0.3962	918.527	0.66574	918.808	0.8003	918.489	0.83513	917.85	0.85177	918.372	0.85232	917.674	0.85234	920.217	0.84323
922.476	1.00412			921.446	0.80393	921.349	0.39759	921.864	0.66672	922.145	0.80033	921.822	0.83688	921.192	0.85542	921.711	0.85511	921.008	0.84693	923.556	0.84168
925.81	1.00841			924.778	0.79714	924.682	0.39487	925.2	0.66191	925.482	0.79728	925.156	0.84119	924.529	0.85267	925.052	0.86122	924.346	0.84624	926.895	0.83647
929.145	0.99646			928.113	0.80329	928.015	0.39596	928.541	0.66303	928.818	0.79721	928.49	0.84051	927.865	0.85043	928.391	0.85374	927.684	0.84792	930.234	0.84172
932.479	0.99795			931.445	0.80387	931.349	0.39726	931.878	0.66074	932.155	0.79942	931.828	0.83201	931.208	0.84964	931.728	0.85679	931.023	0.85194	933.572	0.83541
935.816	1.0044			934.777	0.80406	934.682	0.39574	935.215	0.6656	935.494	0.79608	935.165	0.8328	934.543	0.85306	935.068	0.8549	934.361	0.84527	936.911	0.8424
939.15	1.01178			938.111	0.80698	938.015	0.395	938.551	0.66672	938.831	0.79516	938.502	0.84204	937.877	0.85383	938.406	0.85307	937.697	0.85375	940.249	0.84097
942.483	1.00592			941.445	0.80718	941.349	0.39401	941.885	0.66385	942.166	0.7986	941.835	0.83377	941.215	0.85501	941.746	0.85457	941.033	0.844	943.586	0.83668
945.816	0.99544			944.779	0.81194	944.682	0.3944	945.223	0.66011	945.501	0.79379	945.169	0.83763	944.555	0.8533	945.086	0.85698	944.371	0.84849	946.926	0.83704
949.15	1.00083			948.111	0.81174	948.015	0.39262	948.561	0.65841	948.84	0.80267	948.507	0.84352	947.895	0.84594	948.427	0.85877	947.708	0.84593	950.264	0.83762
952.483	1.00204			951.446	0.81414	951.349	0.39361	951.897	0.66455	952.177	0.7982	951.845	0.83402	951.235	0.84101	951.767	0.85684	951.046	0.84461	953.606	0.84029
955.816	1.01234			954.779	0.81038	954.682	0.3922	955.231	0.65877	955.513	0.79527	955.181	0.84158	954.572	0.84866	955.104	0.86038	954.385	0.85212	956.944	0.84142
959.15	1.00437			958.113	0.81677	958.015	0.39321	958.565	0.66239	958.852	0.79377	958.515	0.83574	957.912	0.84859	958.448	0.85325	957.723	0.8479	960.282	0.83432
962.483	0.99646			961.444	0.81446	961.349	0.39239	961.902	0.66308	962.191	0.79139	961.848	0.83697	961.249	0.84805	961.789	0.85719	961.06	0.84859	963.62	0.83919
965.816	1.00372			964.777	0.81421	964.682	0.39291	965.239	0.66326	965.529	0.79572	965.185	0.83812	964.585	0.84763	965.127	0.85424	964.396	0.84753	966.959	0.83829
969.15	1.00607			968.112	0.8147	968.015	0.39123	968.575	0.66259	968.863	0.79547	968.522	0.82995	967.923	0.84721	968.472	0.85473	967.735	0.84939	970.3	0.83925
972.483	0.99861			971.445	0.8154	971.349	0.39037	971.911	0.66164	972.203	0.80423	971.859	0.83719	971.262	0.84359	971.812	0.85347	971.074	0.84949	973.639	0.83955
975.816	0.99643			974.78	0.81764	974.682	0.39284	975.247	0.66167	975.541	0.79659	975.195	0.83371	974.6	0.84568	975.152	0.85489	974.408	0.84781	976.978	0.84098
979.15	0.99902			978.111	0.81492	978.015	0.3911	978.581	0.65962	978.876	0.79157	978.532	0.83538	977.935	0.84738	978.497	0.84972	977.747	0.85461	980.317	0.83859
982.483	1.00078			981.446	0.81888	981.349	0.39018	981.917	0.66073	982.215	0.79643	981.869	0.83513	981.273	0.85119	981.836	0.85328	981.086	0.84198	983.655	0.84048
985.816	0.99771			984.779	0.81941	984.682	0.38997	985.254	0.66227	985.552	0.79139	985.205	0.83038	984.612	0.85138	985.175	0.85828	984.422	0.84986	986.995	0.84259
989.15	1.00225			988.111	0.81995	988.015	0.39041	988.592	0.65808	988.888	0.79878	988.541	0.83879	987.953	0.85506	988.521	0.85862	987.758	0.85021	990.335	0.83717
992.483	1.00481			991.445	0.82231	991.356	0.39001	991.927	0.66277	992.225	0.79894	991.877	0.8333	991.29	0.85199	991.86	0.85691	991.095	0.85148	993.676	0.83872
995.816	0.9984			994.78	0.83117	994.692	0.3899	995.261	0.65581	995.564	0.79646	995.21	0.83269	994.627	0.84778	995.199	0.85651	994.433	0.84828	997.014	0.8393
999.15	0.99541			998.113	0.82336	998.027	0.39104	998.598	0.65706	998.907	0.79577	998.548	0.83668	997.966	0.84729	998.542	0.85715	997.771	0.84432	1000.35	0.83869
1002.49	0.99832			1001.44	0.8252	1001.36	0.38981	1001.93	0.65991	1002.25	0.79799	1001.88	0.83471	1001.31	0.84326	1001.88	0.85306	1001.11	0.84593	1003.7	0.83413
1005.82	0.99389			1004.78	0.82607	1004.7	0.38875	1005.27	0.65265	1005.58	0.80066	1005.22	0.83595	1004.64	0.84469	1005.22	0.85871	1004.45	0.84885	1007.04	0.83467
1009.16	0.9867			1008.11	0.83214	1008.03	0.38676	1008.61	0.65873	1008.92	0.79393	1008.56	0.83587	1007.98	0.8472	1008.57	0.86007	1007.79	0.84231	1010.38	0.83481
1012.49	0.99495			1011.45	0.82804	1011.36	0.38758	1011.94	0.65848	1012.26	0.79379	1011.89	0.83223	1011.32	0.84951	1011.91	0.85729	1011.13	0.84154	1013.72	0.83866
1015.83	0.9918			1014.78	0.83813	1014.7	0.38676	1015.28	0.65675	1015.59	0.79511	1015.22	0.84183	1014.66	0.84487	1015.25	0.85598	1014.47	0.85316	1017.06	0.83954
1019.16	0.97987			1018.11	0.83479	1018.03	0.38776	1018.62	0.65878	1018.93	0.80001	1018.56	0.83823	1018	0.84783	1018.59	0.85566	1017.81	0.84593	1020.39	0.84032
1022.49	0.98366			1021.45	0.83578	1021.36	0.38825	1021.96	0.65745	1022.26	0.79239	1021.9	0.83682	1021.34	0.84562	1021.93	0.85553	1021.15	0.84419	1023.74	0.84015
1025.83	0.98316			1024.78	0.83821	1024.7	0.38685	1025.3	0.65656	1025.6	0.79039	1025.24	0.83587	1024.67	0.84602	1025.27	0.85617	1024.48	0.84948	1027.07	0.83682
1029.16	0.97966			1028.11	0.83369	1028.03	0.38608	1028.63	0.65855	1028.94	0.79559	1028.57	0.83735	1028.01	0.8491	1028.62	0.85569	1027.82	0.85125	1030.41	0.83556
1032.5	0.98002			1031.44	0.83703	1031.37	0.38646	1031.97	0.65631	1032.28	0.78931	1031.9	0.83256	1031.35	0.85277	1031.96	0.85409	1031.16	0.84794	1033.75	0.83702
1035.83	0.98401			1034.78	0.83564	1034.7	0.38568	1035.3	0.65158	1035.62	0.79101	1035.24	0.83798	1034.69	0.84971	1035.29	0.85017	1034.5	0.84765	1037.09	0.83603
1039.16	0.97796			1038.11	0.8356	1038.03	0.38704	1038.64	0.65339	1038.96	0.79293	1038.58	0.83922	1038.03	0.85193	1038.64	0.85219	1037.84	0.84998	1040.43	0.83607
1042.5	0.98019			1041.44	0.83833	1041.37	0.38476	1041.98	0.65275	1042.29	0.79256	1041.92	0.83239	1041.37	0.84277	1041.98	0.85471	1041.17	0.84721	1043.76	0.83689
1045.83	0.98116			1044.78	0.83997	1044.7	0.38634	1045.31	0.64966	1045.63	0.79353	1045.25	0.83615	1044.7	0.84883	1045.32	0.85478	1044.51	0.85028	1047.1	0.835
1049.16	0.97845			1048.11	0.84212	1048.03	0.385	1048.65	0.65587	1048.97	0.79705	1048.59	0.83181	1048.04	0.84618	1048.66	0.85517	1047.85	0.85122	1050.44	0.83621
1052.5	0.97897			1051.44	0.84557	1051.37	0.38452	1051.99	0.65583	1052.3	0.79352	1051.92	0.83595	1051.38	0.84196	1052	0.85942	1051.18	0.84717	1053.78	0.83383
1055.83	0.96912			1054.78	0.84268	1054.7	0.38411	1055.33	0.65515	1055.64	0.79386	1055.26	0.83195	1054.72	0.84666	1055.34	0.8517	1054.52	0.84884	1057.12	0.83583
1059.16	0.97862			1058.11	0.84183	1058.04	0.3851	1058.66	0.65108	1058.98	0.78643	1058.59	0.83964	1058.06	0.85252	1058.69	0.85499	1057.86	0.85109	1060.46	0.83462
1062.5	0.98517			1061.45	0.84466	1061.37	0.38677	1061.99	0.65032	1062.32	0.7902	1061.93	0.83186	1061.4	0.85008	1062.03	0.84805	1061.2	0.84556	1063.8	0.83907
1065.83	0.97672			1064.78	0.83867	1064.71	0.38604	1065.33	0.65859	1065.65	0.7871	1065.27	0.83072	1064.74	0.85114	1065.37	0.85508	1064.53	0.84689	1067.14	0.83745
1069.17	0.97883			1068.11	0.84803	1068.04	0.38465	1068.66	0.65447	1068.99	0.79124	1068.6	0.84264	1068.08	0.84259	1068.71	0.85525	1067.87	0.84378	1070.48	0.84234
1072.51	0.97807			1071.45	0.85322	1071.38	0.38395	1072	0.65163	1072.33	0.79146	1071.94	0.83152	1071.42	0.84508	1072.05	0.85599	1071.21	0.84945	1073.82	0.84417
1075.84	0.97531			1074.78	0.85343	1074.71	0.38342	1075.34	0.65303	1075.67	0.78768	1075.28	0.83527	1074.76	0.84633	1075.39	0.85503	1074.55	0.84923	1077.16	0.83697
1079.17	0.98236			1078.12	0.85134	1078.05	0.38428	1078.68	0.65482	1079	0.79326	1078.61	0.83203	1078.1	0.85198	1078.74	0.85013	1077.88	0.85328	1080.49	0.83845
1082.51	0.97972			1081.45	0.84909	1081.38	0.38341	1082.01	0.65358	1082.33	0.78744	1081.95	0.83457	1081.44	0.84955	1082.07	0.84988	1081.22	0.84747	1083.83	0.83556
1085.85	0.98054			1084.79	0.85184	1084.72	0.38183	1085.35	0.64761	1085.67	0.78772	1085.29	0.83566	1084.78	0.85231	1085.41	0.85357	1084.56	0.84909	1087.17	0.83205
1089.18	0.98473			1088.12	0.85292	1088.05	0.38212	1088.69	0.65434	1089.01	0.78932	1088.62	0.83021	1088.12	0.8478	1088.76	0.85236	1087.9	0.84605	1090.51	0.83709
1092.51	0.97138			1091.46	0.85562	1091.39	0.37939	1092.03	0.65331	1092.35	0.78643	1091.96	0.83728	1091.45	0.84741	1092.1	0.85555	1091.24	0.85207	1093.85	0.83805
1095.85	0.97701			1094.8	0.84988	1094.72	0.38117	1095.37	0.64674	1095.68	0.79127	1095.29	0.83579	1094.79	0.84465	1095.44	0.85628	1094.57	0.85545	1097.18	0.83703
1099.18	0.98028			1098.13	0.85175	1098.06	0.3806	1098.71	0.64896	1099.02	0.79086	1098.63	0.82901	1098.13	0.84781	1098.79	0.85263	1097.91	0.84894	1100.53	0.83994
1102.51	0.98044			1101.47	0.8603	1101.39	0.38133	1102.05	0.65763	1102.36	0.78828	1101.96	0.82829	1101.47	0.84633	1102.12	0.85166	1101.24	0.84668	1103.86	0.83943
1105.84	0.98267			1104.8	0.85703	1104.72	0.3793	1105.38	0.64897	1105.7	0.78819	1105.29	0.83047	1104.81	0.84649	1105.46	0.85097	1104.58	0.84682	1107.2	0.84219
1109.18	0.983			1108.14	0.85332	1108.06	0.37938	1108.73	0.65316	1109.04	0.78804	1108.63	0.83467	1108.15	0.84592	1108.81	0.8551	1107.92	0.84885	1110.54	0.83953
1112.51	0.98287			1111.47	0.86007	1111.39	0.37916	1112.07	0.64862	1112.37	0.78431	1111.96	0.83205	1111.49	0.84769	1112.15	0.85753	1111.26	0.8467	1113.88	0.83806
1115.84	0.9842			1114.81	0.86132	1114.72	0.3798	1115.41	0.64914	1115.71	0.78766	1115.3	0.8364	1114.83	0.84195	1115.48	0.85158	1114.6	0.84988	1117.22	0.83775
1119.18	0.98118			1118.14	0.86227	1118.06	0.38042	1118.75	0.6513	1119.05	0.79072	1118.64	0.82899	1118.17	0.85116	1118.83	0.85785	1117.93	0.84693	1120.56	0.83246
1122.51	0.98569			1121.47	0.86302	1121.39	0.38156	1122.09	0.64882	1122.38	0.79477	1121.97	0.83192	1121.5	0.84122	1122.16	0.85045	1121.27	0.84571	1123.89	0.83528
1125.84	0.98188			1124.81	0.86084	1124.73	0.38005	1125.43	0.64828	1125.72	0.78591	1125.31	0.83247	1124.84	0.84568	1125.5	0.8609	1124.61	0.85382	1127.23	0.83706
1129.18	0.98643			1128.14	0.86398	1128.07	0.37869	1128.77	0.64862	1129.06	0.78488	1128.65	0.8347	1128.18	0.84398	1128.84	0.85072	1127.95	0.84631	1130.57	0.83889
1132.52	0.97733			1131.47	0.86393	1131.4	0.37991	1132.11	0.64628	1132.4	0.78798	1131.98	0.83121	1131.52	0.84477	1132.18	0.85443	1131.28	0.84689	1133.91	0.83636
1135.85	0.98562			1134.81	0.86991	1134.74	0.37857	1135.45	0.6503	1135.74	0.79034	1135.32	0.82676	1134.86	0.84228	1135.52	0.84855	1134.62	0.85184	1137.25	0.83459
1139.19	0.98268			1138.14	0.86453	1138.07	0.37694	1138.79	0.64658	1139.08	0.79005	1138.65	0.83007	1138.2	0.85152	1138.86	0.85659	1137.96	0.84132	1140.59	0.83901
1142.52	0.97844			1141.48	0.86387	1141.41	0.37749	1142.12	0.65166	1142.41	0.78666	1141.99	0.83488	1141.54	0.84391	1142.2	0.85033	1141.3	0.85284	1143.92	0.83876
1145.86	0.98079			1144.81	0.86485	1144.74	0.37898	1145.46	0.64987	1145.75	0.78477	1145.33	0.83063	1144.88	0.84747	1145.54	0.85619	1144.63	0.84738	1147.26	0.83946
1149.19	0.98344			1148.15	0.86621	1148.07	0.37821	1148.8	0.65049	1149.09	0.78534	1148.66	0.83476	1148.21	0.8466	1148.88	0.85322	1147.97	0.84725	1150.6	0.8347
1152.53	0.98074			1151.48	0.87173	1151.4	0.3771	1152.14	0.64656	1152.43	0.78814	1152	0.83698	1151.56	0.8495	1152.22	0.85391	1151.31	0.84601	1153.94	0.83228
1155.86	0.99685			1154.82	0.87136	1154.74	0.37555	1155.48	0.64702	1155.76	0.78877	1155.34	0.83005	1154.9	0.85065	1155.56	0.85381	1154.65	0.85116	1157.28	0.83834
1159.19	0.98236			1158.15	0.87053	1158.07	0.37592	1158.82	0.64818	1159.1	0.78512	1158.67	0.83442	1158.24	0.85098	1158.9	0.85113	1157.98	0.84603	1160.62	0.83731
1162.53	0.9873			1161.49	0.8668	1161.41	0.37599	1162.16	0.6506	1162.44	0.78443	1162	0.83378	1161.57	0.84876	1162.24	0.84928	1161.32	0.84681	1163.96	0.84102
1165.86	0.98794			1164.82	0.87467	1164.74	0.3769	1165.5	0.64749	1165.78	0.78393	1165.34	0.82756	1164.91	0.85039	1165.58	0.85347	1164.66	0.84576	1167.3	0.83835
1169.19	0.9856			1168.15	0.87562	1168.08	0.37601	1168.84	0.64599	1169.12	0.79066	1168.68	0.83844	1168.25	0.84609	1168.91	0.84929	1168	0.84595	1170.64	0.83585
1172.53	0.9887			1171.49	0.87447	1171.41	0.37609	1172.18	0.64805	1172.46	0.79069	1172.02	0.83141	1171.58	0.84854	1172.25	0.85655	1171.33	0.8489	1173.98	0.83057
1175.86	0.98702			1174.82	0.87704	1174.75	0.37409	1175.52	0.64673	1175.79	0.78	1175.35	0.83085	1174.92	0.84686	1175.59	0.85357	1174.67	0.84385	1177.32	0.83319
1179.19	0.99138			1178.15	0.87691	1178.08	0.3753	1178.86	0.64436	1179.13	0.78218	1178.69	0.82814	1178.25	0.84603	1178.93	0.84885	1178.01	0.84621	1180.66	0.83834
1182.53	0.99654			1181.49	0.87649	1181.42	0.37586	1182.2	0.64442	1182.47	0.78849	1182.03	0.83	1181.59	0.84398	1182.27	0.86109	1181.35	0.84658	1184	0.8382
1185.86	0.98854			1184.83	0.87948	1184.75	0.37367	1185.54	0.6462	1185.8	0.78649	1185.36	0.83427	1184.92	0.84212	1185.61	0.84795	1184.68	0.84914	1187.34	0.83769
1189.2	0.99136			1188.16	0.87839	1188.09	0.37446	1188.88	0.64511	1189.14	0.78241	1188.7	0.82847	1188.25	0.84994	1188.95	0.8527	1188.03	0.84902	1190.67	0.83664
1192.53	0.98507			1191.5	0.87851	1191.42	0.37397	1192.21	0.64325	1192.49	0.78636	1192.03	0.83456	1191.59	0.84816	1192.29	0.85488	1191.36	0.84139	1194.01	0.83394
1195.87	0.98559			1194.83	0.88467	1194.75	0.37479	1195.55	0.64319	1195.83	0.78473	1195.37	0.834	1194.93	0.8473	1195.63	0.8513	1194.7	0.8482	1197.35	0.83934
1199.2	0.99698			1198.17	0.88457	1198.09	0.37248	1198.89	0.64373	1199.16	0.77925	1198.7	0.83337	1198.26	0.84941	1198.97	0.85207	1198.04	0.84318	1200.69	0.83955
1202.54	0.99058			1201.5	0.8779	1201.42	0.37461	1202.23	0.64338	1202.5	0.78486	1202.04	0.83286	1201.6	0.84814	1202.31	0.85312	1201.38	0.84815	1204.03	0.84294
1205.87	0.98957			1204.83	0.88335	1204.75	0.37331	1205.57	0.64316	1205.84	0.78781	1205.38	0.82877	1204.94	0.84555	1205.64	0.8521	1204.71	0.84655	1207.37	0.83742
1209.21	0.98665			1208.17	0.8797	1208.09	0.37418	1208.91	0.64337	1209.18	0.78347	1208.71	0.83081	1208.28	0.84682	1208.99	0.85066	1208.06	0.84173	1210.71	0.84224
1212.54	0.9931			1211.5	0.88646	1211.42	0.37309	1212.25	0.64336	1212.52	0.78551	1212.05	0.83606	1211.61	0.84485	1212.32	0.85149	1211.39	0.85312	1214.05	0.83609
1215.87	0.98952			1214.83	0.88467	1214.75	0.37292	1215.59	0.64655	1215.86	0.78649	1215.38	0.83516	1214.95	0.84242	1215.66	0.84967	1214.73	0.84478	1217.39	0.83502
1219.21	0.99747			1218.17	0.88716	1218.09	0.37262	1218.93	0.64466	1219.19	0.78989	1218.72	0.8329	1218.28	0.8572	1219	0.85251	1218.07	0.84795	1220.73	0.83267
1222.54	0.99146			1221.5	0.89058	1221.42	0.372	1222.27	0.64366	1222.53	0.78486	1222.06	0.83305	1221.61	0.84123	1222.34	0.85797	1221.4	0.84718	1224.07	0.83986
1225.87	0.99777			1224.84	0.89103	1224.75	0.37248	1225.61	0.6442	1225.87	0.7816	1225.39	0.82832	1224.95	0.84615	1225.68	0.85085	1224.74	0.84421	1227.4	0.83572
1229.21	0.99646			1228.17	0.89462	1228.09	0.37236	1228.94	0.64493	1229.21	0.78646	1228.73	0.83076	1228.29	0.84399	1229.02	0.85685	1228.08	0.84375	1230.74	0.83864
1232.54	0.99406			1231.51	0.88846	1231.42	0.37221	1232.28	0.64268	1232.55	0.78581	1232.07	0.83338	1231.62	0.8429	1232.36	0.84851	1231.42	0.85234	1234.08	0.83429
1235.88	0.99366			1234.85	0.88511	1234.75	0.37083	1235.62	0.64142	1235.89	0.78144	1235.41	0.83737	1234.96	0.84815	1235.7	0.85291	1234.76	0.84742	1237.42	0.83337
1239.21	0.99332			1238.18	0.88543	1238.09	0.37221	1238.96	0.64522	1239.22	0.77863	1238.74	0.82445	1238.3	0.848	1239.04	0.84969	1238.1	0.8551	1240.76	0.83425
1242.55	0.99875			1241.52	0.89149	1241.42	0.37158	1242.3	0.64221	1242.56	0.78401	1242.08	0.83036	1241.63	0.84308	1242.38	0.8537	1241.44	0.84821	1244.1	0.83766
1245.88	1.00128			1244.85	0.88664	1244.76	0.37168	1245.64	0.64493	1245.9	0.7793	1245.41	0.83189	1244.97	0.84921	1245.72	0.85268	1244.78	0.84882	1247.43	0.83644
1249.22	0.99856			1248.19	0.88947	1248.09	0.37115	1248.98	0.63919	1249.23	0.78699	1248.75	0.8301	1248.31	0.84786	1249.06	0.85147	1248.11	0.84414	1250.77	0.83957
1252.55	0.9967			1251.52	0.89409	1251.43	0.36953	1252.32	0.6436	1252.57	0.78213	1252.09	0.83038	1251.64	0.84593	1252.4	0.85138	1251.45	0.84515	1254.11	0.83339
1255.89	0.99641			1254.86	0.8939	1254.77	0.37113	1255.65	0.64094	1255.91	0.78086	1255.42	0.8312	1254.98	0.84635	1255.74	0.8495	1254.79	0.84656	1257.45	0.83449
1259.22	0.99183			1258.19	0.89023	1258.1	0.37092	1258.99	0.6395	1259.25	0.77569	1258.76	0.82976	1258.32	0.8525	1259.07	0.85552	1258.13	0.84825	1260.79	0.83053
1262.55	0.99956			1261.53	0.89537	1261.43	0.37	1262.33	0.6434	1262.59	0.78054	1262.1	0.83543	1261.66	0.84486	1262.41	0.84969	1261.47	0.84573	1264.12	0.83682
1265.89	0.99161			1264.86	0.89494	1264.77	0.37058	1265.67	0.63891	1265.93	0.77727	1265.43	0.82872	1265	0.84833	1265.75	0.85624	1264.8	0.84873	1267.46	0.83503
1269.22	1.00085			1268.19	0.89795	1268.1	0.36821	1269.01	0.6411	1269.26	0.77522	1268.77	0.83021	1268.33	0.85016	1269.09	0.85018	1268.14	0.84467	1270.8	0.83105
1272.55	1.00084			1271.53	0.89233	1271.44	0.36878	1272.35	0.63801	1272.6	0.78433	1272.1	0.82988	1271.67	0.84455	1272.43	0.85713	1271.48	0.84796	1274.14	0.83111
1275.89	1.00338			1274.86	0.9027	1274.77	0.37101	1275.69	0.63705	1275.94	0.78051	1275.44	0.82375	1275	0.84111	1275.78	0.85123	1274.82	0.84301	1277.48	0.83663
1279.22	0.99209			1278.19	0.89514	1278.11	0.36788	1279.02	0.63891	1279.28	0.77556	1278.77	0.82776	1278.34	0.84513	1279.12	0.85037	1278.16	0.848	1280.82	0.83453
1282.55	0.99826			1281.53	0.90359	1281.44	0.36842	1282.36	0.64039	1282.61	0.77456	1282.11	0.82766	1281.68	0.84798	1282.46	0.85075	1281.49	0.84468	1284.16	0.83394
1285.89	0.99392			1284.86	0.89813	1284.78	0.36954	1285.7	0.63944	1285.96	0.77641	1285.45	0.82786	1285.01	0.84346	1285.79	0.84786	1284.83	0.84422	1287.5	0.83552
1289.22	0.99676			1288.19	0.89362	1288.11	0.36733	1289.04	0.63709	1289.29	0.77806	1288.78	0.83582	1288.35	0.84099	1289.13	0.85438	1288.17	0.84686	1290.84	0.83555
1292.55	0.999			1291.53	0.90689	1291.45	0.36918	1292.38	0.63956	1292.63	0.78027	1292.12	0.8273	1291.69	0.8461	1292.47	0.85049	1291.51	0.84741	1294.18	0.83237
1295.89	1.00443			1294.86	0.90826	1294.78	0.36741	1295.72	0.63777	1295.97	0.7743	1295.46	0.82927	1295.03	0.84547	1295.81	0.84701	1294.84	0.84782	1297.52	0.83423
1299.22	1.00045			1298.19	0.90135	1298.12	0.36773	1299.06	0.6375	1299.3	0.77731	1298.79	0.83268	1298.36	0.83898	1299.15	0.85391	1298.18	0.8494	1300.86	0.83566
1302.55	0.99933			1301.53	0.90728	1301.45	0.36862	1302.4	0.63744	1302.64	0.77624	1302.13	0.83024	1301.7	0.84318	1302.49	0.85258	1301.52	0.84269	1304.2	0.83739
1305.89	1.00103			1304.86	0.90484	1304.78	0.36722	1305.74	0.64012	1305.98	0.77999	1305.47	0.83025	1305.04	0.84075	1305.83	0.84864	1304.86	0.85017	1307.54	0.83476
1309.22	0.99663			1308.19	0.90409	1308.11	0.36719	1309.08	0.64035	1309.32	0.77331	1308.8	0.8284	1308.37	0.8359	1309.17	0.8537	1308.2	0.8442	1310.88	0.83742
1312.56	0.99704			1311.53	0.90245	1311.45	0.36672	1312.42	0.63631	1312.65	0.77655	1312.14	0.82476	1311.71	0.8425	1312.51	0.8464	1311.54	0.84541	1314.22	0.83428
1315.89	0.99159			1314.86	0.90421	1314.78	0.36595	1315.76	0.63579	1315.99	0.77784	1315.48	0.83201	1315.04	0.84352	1315.85	0.84996	1314.88	0.8449	1317.56	0.83581
1319.23	0.99088			1318.19	0.90391	1318.11	0.3669	1319.1	0.63462	1319.33	0.77578	1318.82	0.82954	1318.38	0.85109	1319.19	0.8504	1318.21	0.84542	1320.89	0.83012
1322.56	0.99867			1321.53	0.90572	1321.45	0.36563	1322.43	0.63598	1322.67	0.77568	1322.16	0.83073	1321.72	0.84365	1322.53	0.85022	1321.55	0.84342	1324.23	0.83339
1325.9	1.0009			1324.86	0.90237	1324.78	0.36613	1325.77	0.63572	1326	0.77527	1325.49	0.82902	1325.06	0.84497	1325.87	0.85223	1324.89	0.84178	1327.57	0.83008
1329.23	1.00373			1328.19	0.90586	1328.12	0.36516	1329.12	0.63823	1329.34	0.77432	1328.83	0.8291	1328.4	0.84571	1329.22	0.85181	1328.23	0.84868	1330.91	0.83234
1332.57	0.99582			1331.53	0.91043	1331.45	0.36467	1332.45	0.63471	1332.68	0.77554	1332.16	0.8254	1331.73	0.85179	1332.56	0.84904	1331.56	0.84957	1334.25	0.83502
1335.91	0.99704			1334.86	0.90381	1334.79	0.36609	1335.79	0.63196	1336.01	0.77742	1335.5	0.82963	1335.07	0.84652	1335.9	0.85406	1334.9	0.84767	1337.6	0.83774
1339.24	1.00325			1338.19	0.90797	1338.12	0.3656	1339.13	0.63742	1339.35	0.77985	1338.84	0.82826	1338.41	0.84263	1339.24	0.85195	1338.24	0.84812	1340.94	0.82986
1342.58	0.99954			1341.53	0.90898	1341.46	0.36317	1342.47	0.63737	1342.69	0.77988	1342.17	0.82928	1341.75	0.84383	1342.58	0.85255	1341.58	0.84412	1344.28	0.83181
1345.91	1.00338			1344.86	0.9099	1344.8	0.36551	1345.81	0.63554	1346.03	0.7803	1345.51	0.83229	1345.09	0.84703	1345.92	0.85201	1344.92	0.84731	1347.62	0.83737
1349.25	1.00494			1348.19	0.9168	1348.13	0.36554	1349.15	0.63385	1349.36	0.77627	1348.85	0.83007	1348.42	0.84006	1349.26	0.84684	1348.26	0.84412	1350.95	0.83287
1352.58	0.9992			1351.53	0.90807	1351.46	0.36465	1352.49	0.634	1352.7	0.77781	1352.18	0.83373	1351.76	0.8407	1352.6	0.84915	1351.59	0.84417	1354.29	0.83405
1355.91	1.00868			1354.86	0.90987	1354.8	0.3666	1355.83	0.63687	1356.04	0.77973	1355.52	0.8286	1355.1	0.8483	1355.94	0.85032	1354.93	0.845	1357.63	0.83102
1359.25	0.99772			1358.19	0.91955	1358.14	0.36492	1359.17	0.63609	1359.38	0.77654	1358.86	0.83056	1358.43	0.85028	1359.29	0.85412	1358.27	0.85068	1360.97	0.83537
1362.58	1.00178			1361.53	0.91197	1361.47	0.36326	1362.51	0.63643	1362.72	0.78151	1362.19	0.82701	1361.77	0.84381	1362.63	0.84919	1361.61	0.84338	1364.31	0.83421
1365.91	1.00017			1364.86	0.9117	1364.81	0.36346	1365.84	0.62943	1366.05	0.78197	1365.53	0.83019	1365.1	0.8416	1365.97	0.848	1364.94	0.84821	1367.65	0.8321
1369.25	1.00095			1368.19	0.91934	1368.14	0.36435	1369.18	0.6333	1369.39	0.77432	1368.86	0.82772	1368.44	0.84434	1369.31	0.85322	1368.28	0.83832	1370.99	0.83602
1372.58	0.99374			1371.53	0.91432	1371.47	0.36239	1372.52	0.63784	1372.73	0.77757	1372.2	0.82599	1371.78	0.84844	1372.65	0.84906	1371.62	0.84377	1374.33	0.833
1375.91	1.00099			1374.87	0.9112	1374.81	0.36372	1375.86	0.63238	1376.07	0.77382	1375.54	0.82823	1375.11	0.84656	1375.99	0.85024	1374.96	0.84403	1377.67	0.83198
1379.25	1.00614			1378.2	0.91721	1378.14	0.36335	1379.2	0.6351	1379.41	0.77634	1378.87	0.82581	1378.45	0.84274	1379.34	0.85823	1378.3	0.84726	1381	0.83139
1382.58	0.99721			1381.54	0.91495	1381.47	0.3633	1382.54	0.63096	1382.75	0.77459	1382.21	0.8328	1381.79	0.84675	1382.68	0.84708	1381.63	0.84781	1384.34	0.82888
1385.91	1.00024			1384.87	0.92196	1384.81	0.36279	1385.88	0.6322	1386.09	0.77724	1385.54	0.83268	1385.12	0.84247	1386.02	0.8455	1384.97	0.85002	1387.67	0.82981
1389.25	0.99365			1388.21	0.91445	1388.14	0.36279	1389.22	0.6302	1389.42	0.78456	1388.88	0.83433	1388.46	0.84353	1389.36	0.85114	1388.31	0.84676	1391.01	0.83592
1392.58	0.99868			1391.54	0.91774	1391.47	0.36314	1392.56	0.62954	1392.76	0.77886	1392.22	0.83388	1391.79	0.84888	1392.7	0.84581	1391.65	0.84373	1394.35	0.83559
1395.92	1.00362			1394.88	0.91904	1394.81	0.36222	1395.9	0.63211	1396.1	0.78169	1395.55	0.83026	1395.13	0.83981	1396.04	0.8508	1394.99	0.8484	1397.69	0.83283
1399.26	0.99426			1398.21	0.92004	1398.15	0.36154	1399.24	0.63148	1399.43	0.77768	1398.89	0.82871	1398.47	0.83986	1399.38	0.85134	1398.33	0.84224	1401.03	0.83782
1402.59	0.9979			1401.55	0.91598	1401.48	0.36306	1402.59	0.63198	1402.77	0.78102	1402.22	0.82944	1401.8	0.84373	1402.72	0.84975	1401.67	0.84675	1404.37	0.83408
1405.93	0.99208			1404.88	0.92252	1404.82	0.36085	1405.93	0.62936	1406.12	0.78332	1405.56	0.83343	1405.14	0.8468	1406.06	0.84909	1405.01	0.84336	1407.71	0.83206
1409.26	0.99276			1408.22	0.9186	1408.16	0.36295	1409.27	0.6327	1409.45	0.7779	1408.91	0.82345	1408.47	0.84176	1409.41	0.85017	1408.35	0.84802	1411.05	0.83235
1412.6	0.99825			1411.55	0.91036	1411.49	0.36046	1412.61	0.62904	1412.79	0.77665	1412.24	0.83172	1411.81	0.84527	1412.75	0.85413	1411.68	0.84166	1414.39	0.83789
1415.93	1.0082			1414.88	0.92179	1414.83	0.36125	1415.95	0.62665	1416.13	0.78081	1415.58	0.83568	1415.15	0.84386	1416.09	0.8508	1415.02	0.85078	1417.73	0.83665
1419.26	0.99938			1418.22	0.92111	1418.16	0.36096	1419.29	0.62717	1419.47	0.77712	1418.91	0.82856	1418.48	0.83683	1419.43	0.84617	1418.36	0.84601	1421.07	0.83037
1422.59	0.99386			1421.55	0.92116	1421.5	0.36032	1422.64	0.63302	1422.8	0.77839	1422.25	0.82541	1421.82	0.84129	1422.77	0.85268	1421.7	0.84297	1424.41	0.83188
1425.93	0.9969			1424.89	0.91987	1424.84	0.36074	1425.98	0.62894	1426.14	0.78284	1425.59	0.82864	1425.16	0.84493	1426.11	0.85168	1425.04	0.84631	1427.74	0.8366
1429.26	0.99784			1428.22	0.92455	1428.17	0.36028	1429.32	0.63005	1429.48	0.78104	1428.93	0.83234	1428.5	0.84629	1429.45	0.84706	1428.38	0.8477	1431.08	0.83287
1432.6	1.00528			1431.56	0.92059	1431.5	0.36078	1432.66	0.63062	1432.82	0.77554	1432.26	0.8283	1431.84	0.84085	1432.79	0.85028	1431.71	0.84235	1434.42	0.83081
1435.93	1.00327			1434.89	0.91867	1434.84	0.35973	1436	0.63465	1436.15	0.78192	1435.6	0.82486	1435.17	0.84609	1436.13	0.85401	1435.05	0.85081	1437.76	0.83918
1439.27	1.01162			1438.22	0.92172	1438.17	0.35995	1439.34	0.62838	1439.49	0.77914	1438.93	0.82953	1438.51	0.8439	1439.47	0.84721	1438.39	0.84331	1441.1	0.83666
1442.6	0.99518			1441.56	0.92661	1441.51	0.36064	1442.68	0.63035	1442.83	0.77782	1442.27	0.82951	1441.85	0.8435	1442.81	0.84994	1441.74	0.84367	1444.44	0.83216
1445.94	1.00302			1444.89	0.92212	1444.85	0.35877	1446.02	0.62956	1446.16	0.78008	1445.61	0.8286	1445.19	0.84441	1446.15	0.84454	1445.07	0.85179	1447.78	0.83737
1449.27	1.0004			1448.22	0.92407	1448.18	0.35952	1449.36	0.63327	1449.5	0.77662	1448.94	0.83042	1448.52	0.84326	1449.49	0.84719	1448.41	0.84731	1451.12	0.83886
1452.61	0.9976			1451.56	0.92936	1451.52	0.35919	1452.71	0.62941	1452.84	0.78176	1452.28	0.82375	1451.86	0.84264	1452.83	0.84921	1451.75	0.85038	1454.46	0.83367
1455.94	1.00188			1454.89	0.92678	1454.85	0.35843	1456.05	0.62867	1456.18	0.77997	1455.62	0.83007	1455.2	0.84362	1456.16	0.85019	1455.09	0.84459	1457.8	0.83612
1459.28	0.99341			1458.22	0.93146	1458.18	0.36003	1459.38	0.63009	1459.51	0.78157	1458.95	0.82566	1458.54	0.84424	1459.5	0.84578	1458.42	0.84197	1461.14	0.8317
1462.61	0.99686			1461.56	0.91989	1461.52	0.35956	1462.73	0.62655	1462.85	0.78834	1462.29	0.82689	1461.87	0.84395	1462.84	0.85046	1461.76	0.84323	1464.48	0.8323
1465.94	1.00302			1464.89	0.92375	1464.85	0.35919	1466.07	0.62915	1466.19	0.78241	1465.63	0.82516	1465.21	0.84245	1466.18	0.8513	1465.1	0.84383	1467.82	0.83215
1469.28	0.99713			1468.23	0.9244	1468.18	0.3596	1469.41	0.6318	1469.53	0.78293	1468.96	0.83149	1468.54	0.84503	1469.53	0.84272	1468.44	0.84582	1471.15	0.83674
1472.61	1.00179			1471.57	0.92767	1471.52	0.3586	1472.76	0.62583	1472.86	0.77709	1472.3	0.83102	1471.88	0.85118	1472.87	0.84936	1471.78	0.84288	1474.49	0.83634
1475.94	1.00719			1474.9	0.92866	1474.85	0.35834	1476.09	0.63005	1476.2	0.78221	1475.64	0.82781	1475.21	0.8439	1476.21	0.84606	1475.12	0.84927	1477.83	0.83425
1479.28	1.00389			1478.24	0.93317	1478.19	0.35792	1479.43	0.62962	1479.54	0.78083	1478.98	0.82513	1478.55	0.83718	1479.55	0.85458	1478.45	0.85155	1481.17	0.83351
1482.61	1.00395			1481.57	0.93261	1481.53	0.35759	1482.78	0.62558	1482.88	0.78596	1482.32	0.82431	1481.89	0.83896	1482.89	0.84742	1481.79	0.84498	1484.51	0.83178
1485.94	0.99705			1484.9	0.92656	1484.86	0.35731	1486.12	0.62518	1486.22	0.78829	1485.65	0.82975	1485.22	0.84093	1486.23	0.85247	1485.13	0.84338	1487.85	0.83419
1489.28	1.00258			1488.24	0.92834	1488.2	0.35816	1489.46	0.62529	1489.55	0.77885	1488.99	0.83297	1488.56	0.84447	1489.57	0.85573	1488.47	0.84447	1491.19	0.83272
1492.61	0.9994			1491.57	0.93657	1491.53	0.35754	1492.8	0.62708	1492.89	0.77911	1492.33	0.82685	1491.9	0.84577	1492.91	0.8507	1491.81	0.84547	1494.54	0.83652
1495.94	0.99589			1494.9	0.93403	1494.86	0.35772	1496.14	0.6281	1496.22	0.78511	1495.67	0.8275	1495.23	0.84181	1496.26	0.85033	1495.14	0.84212	1497.88	0.83406
1499.28	1.0011			1498.24	0.9392	1498.2	0.35801	1499.48	0.6254	1499.56	0.78011	1499	0.82992	1498.57	0.8469	1499.6	0.85087	1498.48	0.84451	1501.22	0.8324
1502.61	1.00437			1501.58	0.93181	1501.54	0.35672	1502.83	0.62515	1502.9	0.78003	1502.34	0.82412	1501.9	0.84221	1502.94	0.85135	1501.82	0.84712	1504.56	0.83594
1505.94	1.00533			1504.91	0.93444	1504.88	0.35651	1506.17	0.62812	1506.24	0.78122	1505.67	0.82516	1505.24	0.83942	1506.28	0.84972	1505.16	0.84506	1507.9	0.8375
1509.28	1.0007			1508.24	0.93577	1508.21	0.3586	1509.51	0.62197	1509.58	0.77938	1509	0.82356	1508.57	0.84971	1509.62	0.85138	1508.5	0.8433	1511.24	0.83235
1512.61	1.00512			1511.58	0.93279	1511.55	0.3556	1512.85	0.62655	1512.92	0.7805	1512.34	0.83074	1511.91	0.84362	1512.96	0.84382	1511.84	0.84741	1514.59	0.83242
1515.94	1.00372			1514.91	0.93427	1514.88	0.35686	1516.19	0.62434	1516.26	0.78698	1515.68	0.82566	1515.25	0.84003	1516.29	0.85108	1515.17	0.84402	1517.92	0.83237
1519.28	1.01268			1518.25	0.93178	1518.22	0.35587	1519.53	0.62313	1519.6	0.77978	1519.01	0.82498	1518.58	0.84425	1519.63	0.84361	1518.51	0.83999	1521.26	0.83726
1522.62	0.99749			1521.58	0.93917	1521.55	0.35546	1522.88	0.62095	1522.93	0.78621	1522.35	0.83419	1521.92	0.83878	1522.97	0.84665	1521.85	0.84811	1524.6	0.83159
1525.95	0.99339			1524.92	0.93499	1524.89	0.35551	1526.22	0.62942	1526.27	0.78555	1525.69	0.82731	1525.26	0.84079	1526.31	0.84443	1525.19	0.84227	1527.94	0.83671
1529.29	1.00284			1528.25	0.93494	1528.22	0.3563	1529.55	0.62184	1529.61	0.77932	1529.03	0.8198	1528.59	0.84489	1529.65	0.84474	1528.52	0.84394	1531.28	0.83341
1532.62	1.00166			1531.58	0.93381	1531.56	0.35687	1532.89	0.6256	1532.95	0.77883	1532.36	0.82586	1531.93	0.84547	1532.99	0.8455	1531.86	0.84279	1534.62	0.83667
1535.95	1.00747			1534.92	0.93072	1534.9	0.35604	1536.23	0.62056	1536.29	0.78442	1535.7	0.82642	1535.27	0.84314	1536.33	0.85496	1535.21	0.84056	1537.95	0.83096
1539.29	0.9961			1538.25	0.93818	1538.23	0.35467	1539.57	0.6273	1539.62	0.78439	1539.03	0.83007	1538.6	0.84263	1539.67	0.84386	1538.55	0.8423	1541.29	0.83461
1542.63	0.99949			1541.58	0.94494	1541.57	0.35711	1542.91	0.62381	1542.96	0.78194	1542.37	0.82713	1541.93	0.84092	1543.01	0.85028	1541.88	0.84437	1544.63	0.83492
1545.97	1.00703			1544.92	0.9346	1544.91	0.35534	1546.25	0.62783	1546.3	0.78824	1545.7	0.8267	1545.27	0.84371	1546.35	0.85058	1545.23	0.83827	1547.97	0.83742
1549.3	0.99619			1548.25	0.9417	1548.24	0.3545	1549.59	0.6207	1549.64	0.78576	1549.04	0.82846	1548.6	0.84579	1549.69	0.8512	1548.57	0.84429	1551.31	0.83233
1552.63	0.99749			1551.58	0.94402	1551.58	0.35587	1552.93	0.62268	1552.98	0.78361	1552.38	0.8269	1551.94	0.83911	1553.03	0.85076	1551.91	0.84173	1554.65	0.83415
1555.97	0.99278			1554.92	0.9379	1554.92	0.35663	1556.27	0.62521	1556.32	0.78966	1555.71	0.82669	1555.28	0.83863	1556.37	0.84907	1555.25	0.84055	1557.99	0.83226
1559.3	0.99665			1558.25	0.94151	1558.25	0.35456	1559.61	0.62201	1559.65	0.78322	1559.05	0.82929	1558.61	0.8463	1559.71	0.84475	1558.59	0.84156	1561.33	0.83167
1562.64	1.00447			1561.58	0.94536	1561.59	0.35505	1562.95	0.62184	1562.99	0.77837	1562.39	0.82227	1561.95	0.84605	1563.04	0.84652	1561.92	0.84538	1564.67	0.83125
1565.97	0.99174			1564.92	0.94011	1564.93	0.35524	1566.29	0.62418	1566.33	0.78464	1565.73	0.82555	1565.29	0.84212	1566.38	0.84674	1565.26	0.83924	1568.01	0.83413
1569.3	0.99789			1568.25	0.93435	1568.26	0.35555	1569.63	0.61862	1569.67	0.78111	1569.07	0.8201	1568.63	0.845	1569.72	0.84996	1568.6	0.84501	1571.35	0.83469
1572.64	1.00067			1571.58	0.93441	1571.6	0.35565	1572.97	0.6205	1573	0.78791	1572.41	0.82905	1571.96	0.839	1573.06	0.84324	1571.94	0.84261	1574.68	0.83703
1575.97	1.00345			1574.92	0.93803	1574.93	0.35499	1576.31	0.62189	1576.34	0.78314	1575.75	0.83086	1575.3	0.84166	1576.4	0.84928	1575.28	0.84716	1578.03	0.8384
1579.3	1.00054			1578.25	0.93541	1578.27	0.35475	1579.65	0.62074	1579.68	0.77821	1579.09	0.8231	1578.64	0.84008	1579.74	0.84659	1578.62	0.84539	1581.36	0.83556
1582.63	0.99948			1581.58	0.93905	1581.61	0.35589	1582.99	0.62337	1583.02	0.78598	1582.42	0.82776	1581.98	0.83816	1583.08	0.84993	1581.95	0.84486	1584.7	0.83843
1585.97	0.99439			1584.92	0.93508	1584.94	0.35568	1586.33	0.6221	1586.36	0.78559	1585.76	0.82346	1585.32	0.83668	1586.42	0.85132	1585.29	0.8484	1588.04	0.83934
1589.3	1.00154			1588.25	0.94753	1588.28	0.35574	1589.67	0.62054	1589.69	0.78309	1589.1	0.82198	1588.65	0.84447	1589.76	0.8537	1588.63	0.84735	1591.38	0.83573
1592.64	1.00092			1591.58	0.9465	1591.61	0.35378	1593.02	0.61882	1593.03	0.78296	1592.43	0.82279	1591.99	0.83973	1593.1	0.85086	1591.97	0.84362	1594.72	0.83289
1595.97	1.00159			1594.92	0.94269	1594.95	0.35421	1596.36	0.61983	1596.37	0.78575	1595.77	0.82215	1595.32	0.84066	1596.44	0.84836	1595.31	0.84599	1598.07	0.83447
1599.3	1.00758			1598.25	0.94141	1598.28	0.35457	1599.7	0.61638	1599.71	0.78	1599.1	0.82692	1598.66	0.83922	1599.78	0.84709	1598.65	0.842	1601.4	0.83026
1602.64	1.0021			1601.58	0.94056	1601.61	0.35362	1603.04	0.61569	1603.04	0.78701	1602.44	0.82574	1602	0.83751	1603.13	0.85053	1601.99	0.84251	1604.75	0.83245
1605.97	0.99933			1604.92	0.94136	1604.95	0.35314	1606.38	0.62148	1606.38	0.78397	1605.78	0.82684	1605.34	0.83614	1606.47	0.84744	1605.32	0.84294	1608.09	0.83665
1609.3	0.9931			1608.26	0.95218	1608.28	0.35351	1609.72	0.62311	1609.72	0.78692	1609.11	0.8257	1608.67	0.83703	1609.81	0.85239	1608.66	0.84376	1611.43	0.83672
1612.64	1.0126			1611.59	0.944	1611.62	0.35456	1613.07	0.6184	1613.06	0.78914	1612.45	0.82916	1612.01	0.84438	1613.15	0.84809	1612	0.84626	1614.76	0.83461
1615.97	0.99945			1614.93	0.93743	1614.95	0.35485	1616.4	0.61782	1616.4	0.77786	1615.79	0.82862	1615.35	0.84604	1616.49	0.84753	1615.34	0.84414	1618.1	0.8309
1619.3	1.00333			1618.26	0.94757	1618.29	0.35389	1619.74	0.62128	1619.74	0.78644	1619.12	0.82411	1618.68	0.84462	1619.83	0.85002	1618.68	0.83808	1621.44	0.83555
1622.64	0.99765			1621.6	0.94991	1621.62	0.35352	1623.08	0.61876	1623.08	0.78892	1622.46	0.82112	1622.02	0.84144	1623.18	0.84898	1622.02	0.84277	1624.78	0.8343
1625.97	1.00275			1624.93	0.94653	1624.96	0.35526	1626.42	0.61861	1626.41	0.78179	1625.79	0.82074	1625.35	0.83997	1626.52	0.84925	1625.35	0.8412	1628.12	0.83777
1629.3	0.99534			1628.27	0.9422	1628.3	0.35523	1629.76	0.62218	1629.75	0.7868	1629.13	0.82985	1628.68	0.84539	1629.85	0.84831	1628.69	0.84169	1631.46	0.83107
1632.64	1.00623			1631.6	0.9398	1631.64	0.35521	1633.1	0.61922	1633.09	0.78736	1632.46	0.82469	1632.03	0.84097	1633.2	0.8449	1632.03	0.84396	1634.8	0.83333
1635.97	0.9995			1634.93	0.94085	1634.97	0.35466	1636.44	0.62243	1636.43	0.78355	1635.8	0.82999	1635.36	0.84403	1636.54	0.85039	1635.37	0.84729	1638.14	0.83224
1639.3	0.99825			1638.27	0.9437	1638.31	0.35548	1639.78	0.61717	1639.76	0.7845	1639.14	0.82078	1638.7	0.84343	1639.88	0.84473	1638.71	0.8412	1641.48	0.82951
1642.64	0.9993			1641.6	0.94082	1641.65	0.35358	1643.12	0.61582	1643.1	0.7816	1642.47	0.8253	1642.03	0.8376	1643.22	0.8521	1642.05	0.84693	1644.82	0.83351
1645.97	0.99516			1644.93	0.95025	1644.98	0.35412	1646.46	0.61927	1646.44	0.78845	1645.81	0.82503	1645.36	0.84127	1646.56	0.84485	1645.39	0.84505	1648.16	0.83459
1649.3	1.00248			1648.27	0.94308	1648.32	0.35397	1649.8	0.62131	1649.78	0.78702	1649.15	0.82266	1648.7	0.84121	1649.9	0.84841	1648.73	0.84686	1651.5	0.83287
1652.64	0.99567			1651.6	0.94831	1651.66	0.35519	1653.14	0.62123	1653.12	0.78554	1652.49	0.81912	1652.04	0.8468	1653.25	0.85015	1652.07	0.84818	1654.84	0.84008
1655.97	0.99827			1654.94	0.95236	1654.99	0.35374	1656.48	0.61672	1656.45	0.78469	1655.82	0.83059	1655.37	0.83789	1656.59	0.84348	1655.41	0.83984	1658.18	0.83451
1659.3	1.00029			1658.27	0.95414	1658.32	0.35468	1659.82	0.61782	1659.79	0.78647	1659.16	0.82726	1658.71	0.84251	1659.93	0.85004	1658.74	0.84459	1661.52	0.83522
1662.64	0.9929			1661.61	0.94498	1661.65	0.35346	1663.16	0.61624	1663.13	0.78384	1662.5	0.82344	1662.05	0.84574	1663.27	0.84399	1662.08	0.84169	1664.86	0.83627
1665.97	1.00021			1664.94	0.94738	1664.99	0.35322	1666.5	0.61861	1666.47	0.78548	1665.84	0.82553	1665.38	0.84415	1666.61	0.85075	1665.42	0.83106	1668.21	0.83534
1669.31	0.99506			1668.28	0.95016	1668.33	0.35385	1669.84	0.61627	1669.81	0.78018	1669.17	0.82057	1668.72	0.84718	1669.95	0.8449	1668.76	0.84198	1671.54	0.83552
1672.64	0.99282			1671.61	0.94527	1671.66	0.35286	1673.18	0.61539	1673.15	0.78624	1672.51	0.82924	1672.06	0.84211	1673.3	0.84731	1672.09	0.84143	1674.88	0.83261
1675.98	0.99152			1674.94	0.94762	1675	0.35463	1676.52	0.61581	1676.49	0.78393	1675.85	0.8247	1675.39	0.83756	1676.64	0.84639	1675.43	0.84778	1678.23	0.83251
1679.31	0.99615			1678.28	0.95295	1678.33	0.35412	1679.86	0.61695	1679.83	0.78674	1679.18	0.82699	1678.73	0.84344	1679.98	0.84911	1678.77	0.84666	1681.57	0.83512
1682.64	1.00233			1681.61	0.95465	1681.67	0.35528	1683.2	0.61648	1683.16	0.79022	1682.52	0.82638	1682.07	0.84376	1683.32	0.84907	1682.11	0.84224	1684.91	0.83423
1685.98	0.99561			1684.94	0.95335	1685	0.35536	1686.54	0.61417	1686.5	0.77904	1685.86	0.83027	1685.4	0.84178	1686.66	0.84526	1685.45	0.8474	1688.25	0.83151
1689.31	1.0017			1688.28	0.95023	1688.34	0.35372	1689.87	0.61595	1689.84	0.78598	1689.2	0.82839	1688.74	0.83997	1690	0.84569	1688.79	0.83883	1691.59	0.83513
1692.65	1.00654			1691.61	0.94936	1691.67	0.3539	1693.21	0.61536	1693.18	0.78498	1692.54	0.82479	1692.07	0.84175	1693.35	0.84844	1692.13	0.8406	1694.93	0.83493
1695.98	1.0027			1694.94	0.95199	1695	0.35493	1696.55	0.61387	1696.51	0.78497	1695.88	0.82584	1695.4	0.84228	1696.69	0.84388	1695.47	0.84123	1698.28	0.83532
1699.32	1.00513			1698.28	0.95311	1698.34	0.35424	1699.89	0.61574	1699.85	0.78188	1699.22	0.82852	1698.74	0.83602	1700.05	0.84346	1698.81	0.84331	1701.62	0.83435
1702.65	1.00318			1701.61	0.9477	1701.67	0.35469	1703.23	0.61748	1703.2	0.78592	1702.56	0.82658	1702.08	0.84097	1703.39	0.85635	1702.15	0.84259	1704.95	0.83477
1705.98	1.00364			1704.95	0.95409	1705	0.35414	1706.57	0.61367	1706.53	0.78789	1705.89	0.82407	1705.42	0.84725	1706.73	0.84951	1705.49	0.84531	1708.3	0.83644
1709.32	1.00634			1708.28	0.94889	1708.34	0.35526	1709.91	0.61409	1709.87	0.78697	1709.23	0.82047	1708.75	0.83977	1710.07	0.84404	1708.83	0.85217	1711.64	0.83181
1712.65	0.99891			1711.61	0.9451	1711.67	0.35319	1713.25	0.61503	1713.22	0.78616	1712.57	0.82418	1712.09	0.84374	1713.41	0.8463	1712.17	0.84566	1714.98	0.83401
1715.98	0.9936			1714.94	0.95524	1715	0.35468	1716.6	0.61273	1716.55	0.78415	1715.9	0.82721	1715.43	0.83651	1716.75	0.84719	1715.52	0.84172	1718.32	0.82957
1719.32	0.99748			1718.28	0.95437	1718.34	0.35466	1719.94	0.61487	1719.89	0.78424	1719.24	0.82438	1718.77	0.844	1720.09	0.84903	1718.85	0.84851	1721.66	0.82824
1722.65	0.99811			1721.61	0.95864	1721.67	0.35564	1723.27	0.61361	1723.23	0.78099	1722.57	0.82442	1722.1	0.84136	1723.42	0.84525	1722.19	0.84867	1725.01	0.83583
1725.98	1.01405			1724.95	0.95493	1725.01	0.35459	1726.62	0.61834	1726.57	0.78234	1725.91	0.82271	1725.44	0.84501	1726.77	0.8441	1725.54	0.8416	1728.35	0.83658
1729.32	1.00139			1728.28	0.96057	1728.34	0.35315	1729.96	0.615	1729.91	0.78443	1729.24	0.82102	1728.78	0.84293	1730.11	0.84377	1728.88	0.84613	1731.69	0.84004
1732.66	0.99763			1731.61	0.95091	1731.68	0.35336	1733.3	0.6151	1733.25	0.78117	1732.59	0.82252	1732.12	0.83633	1733.44	0.84713	1732.21	0.8416	1735.03	0.83229
1735.99	0.99648			1734.94	0.94934	1735.02	0.3536	1736.64	0.61266	1736.58	0.78127	1735.92	0.82588	1735.45	0.84482	1736.78	0.85338	1735.56	0.83885	1738.37	0.83781
1739.33	0.99235			1738.28	0.95016	1738.35	0.35491	1739.98	0.6153	1739.92	0.78222	1739.26	0.82505	1738.79	0.84126	1740.12	0.84989	1738.89	0.84163	1741.71	0.83305
1742.66	1.00401			1741.62	0.9495	1741.68	0.35488	1743.32	0.61366	1743.26	0.78786	1742.6	0.82503	1742.13	0.83848	1743.47	0.83889	1742.24	0.84431	1745.05	0.83728
1745.99	0.99856			1744.95	0.95983	1745.02	0.35252	1746.66	0.61402	1746.6	0.78453	1745.93	0.82186	1745.46	0.8398	1746.81	0.85095	1745.57	0.84189	1748.38	0.83466
1749.33	0.99982			1748.29	0.96186	1748.36	0.35583	1750.01	0.61484	1749.94	0.78099	1749.27	0.8208	1748.8	0.84369	1750.15	0.84803	1748.91	0.84245	1751.72	0.82972
1752.66	1.00155			1751.62	0.95638	1751.69	0.35516	1753.34	0.61249	1753.27	0.78359	1752.6	0.82525	1752.14	0.83919	1753.49	0.84815	1752.25	0.84681	1755.06	0.83702
1756	0.99552			1754.96	0.95678	1755.03	0.35354	1756.68	0.61201	1756.61	0.77976	1755.93	0.82836	1755.47	0.8443	1756.83	0.84731	1755.59	0.84677	1758.4	0.8331
1759.33	0.99945			1758.29	0.95592	1758.37	0.3543	1760.03	0.61359	1759.95	0.78761	1759.27	0.82546	1758.81	0.84066	1760.17	0.8445	1758.92	0.84156	1761.74	0.8321
1762.66	1.00507			1761.62	0.95938	1761.7	0.35308	1763.37	0.61293	1763.29	0.77967	1762.61	0.82879	1762.15	0.83797	1763.52	0.85228	1762.26	0.84204	1765.08	0.8357
1766	1.00579			1764.96	0.96861	1765.04	0.35396	1766.71	0.61021	1766.62	0.78343	1765.94	0.83193	1765.48	0.84414	1766.86	0.8385	1765.6	0.84536	1768.42	0.83361
1769.33	0.99639			1768.3	0.95683	1768.38	0.3542	1770.05	0.61317	1769.96	0.7861	1769.28	0.82713	1768.82	0.83827	1770.2	0.8478	1768.94	0.84252	1771.76	0.82887
1772.66	0.99677			1771.63	0.95813	1771.71	0.35407	1773.39	0.61254	1773.3	0.78183	1772.62	0.82737	1772.15	0.8449	1773.54	0.84737	1772.28	0.84062	1775.1	0.83508
1776	0.99874			1774.97	0.94994	1775.05	0.3544	1776.73	0.61132	1776.64	0.78836	1775.96	0.82579	1775.49	0.84388	1776.88	0.85139	1775.62	0.84192	1778.44	0.82855
1779.33	0.99906			1778.31	0.95719	1778.38	0.35542	1780.08	0.61083	1779.97	0.78247	1779.29	0.82397	1778.82	0.84057	1780.22	0.84923	1778.95	0.83896	1781.78	0.83332
1782.66	0.9994			1781.64	0.96571	1781.72	0.35358	1783.42	0.61058	1783.31	0.78513	1782.63	0.82245	1782.16	0.84444	1783.56	0.84757	1782.29	0.84483	1785.12	0.83521
1786	0.99012			1784.97	0.95819	1785.06	0.35549	1786.77	0.61247	1786.65	0.78065	1785.97	0.81947	1785.5	0.84392	1786.9	0.84472	1785.63	0.84051	1788.46	0.83281
1789.33	0.99872			1788.31	0.96025	1788.39	0.35483	1790.11	0.60958	1789.99	0.78019	1789.31	0.8216	1788.83	0.83292	1790.24	0.8546	1788.97	0.84351	1791.8	0.83243
1792.66	0.99624			1791.65	0.95326	1791.72	0.35484	1793.45	0.61039	1793.33	0.78445	1792.64	0.8216	1792.17	0.83952	1793.58	0.84829	1792.31	0.84216	1795.13	0.83524
1796	1.00497			1794.98	0.9592	1795.06	0.35437	1796.79	0.61271	1796.67	0.78472	1795.99	0.82336	1795.51	0.84245	1796.92	0.84297	1795.65	0.84037	1798.47	0.83192
1799.33	0.99654			1798.32	0.95908	1798.39	0.35428	1800.13	0.6105	1800.01	0.78514	1799.32	0.82337	1798.84	0.84149	1800.26	0.84642	1798.98	0.84445	1801.81	0.83147
1802.66	1.00552			1801.65	0.96369	1801.73	0.35496	1803.47	0.60938	1803.35	0.78483	1802.66	0.82437	1802.18	0.84228	1803.6	0.84446	1802.32	0.84401	1805.15	0.83601
1806	0.99364			1804.99	0.96342	1805.07	0.35539	1806.81	0.61097	1806.68	0.78204	1806	0.82498	1805.52	0.8377	1806.94	0.84669	1805.66	0.84118	1808.49	0.83538
1809.34	0.99931			1808.32	0.95978	1808.4	0.3543	1810.15	0.61155	1810.02	0.79021	1809.34	0.81936	1808.85	0.8419	1810.28	0.8442	1809	0.84529	1811.83	0.83549
1812.67	0.99615			1811.65	0.95783	1811.74	0.35422	1813.49	0.60801	1813.36	0.78343	1812.68	0.82204	1812.18	0.84854	1813.62	0.84929	1812.34	0.84307	1815.17	0.83398
1816	0.9907			1814.99	0.95838	1815.07	0.3525	1816.83	0.60871	1816.7	0.78317	1816.02	0.82408	1815.52	0.84107	1816.96	0.85098	1815.68	0.8425	1818.51	0.8391
1819.34	0.99943			1818.32	0.96871	1818.41	0.35381	1820.18	0.60827	1820.04	0.77791	1819.35	0.8258	1818.86	0.84066	1820.29	0.84486	1819.02	0.84196	1821.85	0.83313
1822.67	1.00046			1821.66	0.95885	1821.75	0.35557	1823.52	0.61106	1823.38	0.78565	1822.69	0.8191	1822.19	0.83663	1823.63	0.8472	1822.35	0.83776	1825.19	0.8354
1826.01	0.9967			1824.99	0.96388	1825.08	0.35249	1826.86	0.61118	1826.71	0.78605	1826.03	0.82717	1825.53	0.83947	1826.98	0.85011	1825.69	0.842	1828.53	0.83446
1829.35	0.99982			1828.33	0.96553	1828.42	0.35349	1830.2	0.60552	1830.05	0.78107	1829.36	0.82306	1828.87	0.84491	1830.31	0.84136	1829.03	0.84469	1831.87	0.83334
1832.68	1.00141			1831.66	0.96137	1831.75	0.35432	1833.54	0.60648	1833.39	0.78117	1832.7	0.82098	1832.21	0.83949	1833.65	0.85177	1832.37	0.84242	1835.2	0.83115
1836.02	0.99958			1835	0.96654	1835.09	0.35375	1836.88	0.60804	1836.72	0.7826	1836.04	0.82761	1835.54	0.84147	1836.99	0.84804	1835.71	0.84354	1838.54	0.82855
1839.35	0.99701			1838.33	0.9601	1838.43	0.35397	1840.23	0.60821	1840.07	0.78695	1839.38	0.81932	1838.88	0.84255	1840.33	0.847	1839.06	0.84129	1841.88	0.83289
1842.69	0.99782			1841.67	0.95878	1841.76	0.35412	1843.57	0.60655	1843.4	0.78512	1842.71	0.82134	1842.21	0.83861	1843.67	0.849	1842.4	0.84528	1845.22	0.82977
1846.02	0.99253			1845	0.95869	1845.1	0.35365	1846.91	0.60603	1846.74	0.7852	1846.04	0.82304	1845.55	0.84255	1847.01	0.84543	1845.74	0.83972	1848.56	0.83376
1849.36	1.00466			1848.33	0.96044	1848.44	0.35503	1850.25	0.60972	1850.09	0.78145	1849.38	0.81981	1848.89	0.83929	1850.35	0.84704	1849.08	0.84603	1851.9	0.83365
1852.69	1.00982			1851.67	0.96591	1851.77	0.35395	1853.59	0.60719	1853.43	0.78104	1852.72	0.82193	1852.23	0.84547	1853.69	0.8443	1852.42	0.83806	1855.24	0.83343
1856.02	1.00349			1855	0.96671	1855.11	0.35405	1856.93	0.60966	1856.76	0.78785	1856.05	0.82253	1855.57	0.84223	1857.03	0.84924	1855.77	0.84325	1858.58	0.8309
1859.36	0.99643			1858.33	0.96722	1858.45	0.35288	1860.27	0.60374	1860.1	0.78596	1859.39	0.8203	1858.9	0.84444	1860.37	0.84567	1859.11	0.83902	1861.92	0.83493
1862.69	1.00277			1861.67	0.95851	1861.78	0.35248	1863.61	0.60948	1863.44	0.78384	1862.73	0.82223	1862.24	0.84115	1863.71	0.84937	1862.45	0.83945	1865.26	0.83501
1866.03	1.00047			1865	0.96931	1865.12	0.35314	1866.95	0.61088	1866.78	0.78536	1866.06	0.82097	1865.58	0.84119	1867.05	0.84866	1865.79	0.84272	1868.6	0.83606
1869.36	1.00077			1868.33	0.95425	1868.45	0.35208	1870.3	0.6031	1870.12	0.77747	1869.4	0.8293	1868.91	0.84529	1870.39	0.85074	1869.14	0.83863	1871.94	0.83276
1872.69	1.00207			1871.67	0.9611	1871.79	0.35354	1873.64	0.60412	1873.45	0.78095	1872.74	0.82446	1872.26	0.83838	1873.73	0.84648	1872.47	0.84258	1875.28	0.83664
1876.03	0.99728			1875	0.96406	1875.13	0.3527	1876.98	0.60475	1876.79	0.78407	1876.07	0.82117	1875.6	0.84178	1877.07	0.84572	1875.81	0.84062	1878.62	0.83265
1879.36	0.99516			1878.33	0.96566	1878.46	0.35158	1880.32	0.60874	1880.13	0.77958	1879.41	0.8219	1878.93	0.84017	1880.41	0.84831	1879.16	0.84136	1881.96	0.83245
1882.69	0.99192			1881.67	0.96827	1881.79	0.35158	1883.66	0.60632	1883.47	0.7812	1882.75	0.8197	1882.27	0.84154	1883.75	0.84616	1882.5	0.83961	1885.3	0.83246
1886.03	1.00017			1885.01	0.9657	1885.13	0.35151	1887	0.60985	1886.8	0.78085	1886.09	0.8182	1885.6	0.83335	1887.09	0.84477	1885.84	0.84607	1888.63	0.83788
1889.36	0.99667			1888.34	0.96993	1888.46	0.35224	1890.35	0.6071	1890.14	0.77955	1889.42	0.81701	1888.94	0.83757	1890.43	0.8435	1889.18	0.84327	1891.97	0.83122
1892.69	1.00143			1891.68	0.95854	1891.8	0.35199	1893.68	0.60893	1893.47	0.7809	1892.76	0.8173	1892.28	0.8424	1893.77	0.84521	1892.52	0.84011	1895.31	0.83094
1896.02	0.99864			1895.02	0.9692	1895.14	0.35156	1897.02	0.60624	1896.81	0.78644	1896.1	0.82424	1895.61	0.83941	1897.11	0.84651	1895.86	0.84761	1898.65	0.82818
1899.36	1.00024			1898.35	0.96741	1898.47	0.3519	1900.37	0.60239	1900.15	0.78023	1899.44	0.82206	1898.95	0.84414	1900.45	0.85016	1899.21	0.83992	1902	0.83425
1902.69	1.00072			1901.68	0.96658	1901.81	0.35171	1903.71	0.60271	1903.49	0.77967	1902.77	0.82328	1902.29	0.84601	1903.79	0.84883	1902.55	0.84691	1905.34	0.83091
1906.03	1.00165			1905.01	0.97563	1905.14	0.35128	1907.05	0.60388	1906.83	0.77812	1906.12	0.82191	1905.63	0.84209	1907.13	0.84302	1905.88	0.8389	1908.68	0.83165
1909.36	0.99757			1908.35	0.96946	1908.48	0.35145	1910.38	0.60612	1910.16	0.78305	1909.45	0.81514	1908.96	0.8386	1910.47	0.84627	1909.23	0.84556	1912.01	0.8304
1912.69	1.00072			1911.68	0.9665	1911.82	0.35188	1913.72	0.60369	1913.5	0.7787	1912.79	0.82036	1912.3	0.83781	1913.81	0.84392	1912.57	0.8371	1915.36	0.83778
1916.03	1.00641			1915.02	0.95823	1915.16	0.35141	1917.06	0.60476	1916.84	0.78267	1916.13	0.8272	1915.64	0.83937	1917.15	0.84409	1915.91	0.83741	1918.69	0.8344
1919.36	0.99464			1918.35	0.9588	1918.49	0.35001	1920.4	0.60218	1920.18	0.77505	1919.47	0.8237	1918.98	0.83975	1920.49	0.85003	1919.26	0.84087	1922.03	0.83039
1922.69	1.00672			1921.68	0.97581	1921.82	0.35106	1923.74	0.6025	1923.51	0.78069	1922.81	0.82424	1922.31	0.84523	1923.83	0.84377	1922.59	0.84565	1925.37	0.83762
1926.03	0.99611			1925.02	0.96826	1925.16	0.35072	1927.08	0.60393	1926.85	0.77852	1926.14	0.82311	1925.65	0.84069	1927.16	0.84743	1925.93	0.84234	1928.71	0.83586
1929.36	0.99921			1928.35	0.97233	1928.5	0.35174	1930.42	0.60356	1930.19	0.78518	1929.48	0.81744	1928.99	0.83607	1930.5	0.84494	1929.28	0.83892	1932.05	0.83126
1932.69	0.99787			1931.68	1.01447	1931.83	0.34955	1933.76	0.60482	1933.53	0.77981	1932.82	0.82066	1932.32	0.8343	1933.84	0.84639	1932.62	0.84813	1935.39	0.834
1936.03	0.99535			1935.02	0.96855	1935.17	0.35131	1937.1	0.60091	1936.87	0.77918	1936.15	0.82625	1935.66	0.83413	1937.18	0.84462	1935.96	0.83719	1938.73	0.83821
1939.36	1.0014			1938.35	0.96803	1938.5	0.34917	1940.44	0.60217	1940.21	0.78426	1939.49	0.82047	1939	0.83392	1940.52	0.84433	1939.31	0.84574	1942.07	0.83118
1942.69	0.99599			1941.68	0.96225	1941.84	0.35123	1943.78	0.60507	1943.55	0.77611	1942.83	0.82502	1942.34	0.83676	1943.86	0.84422	1942.64	0.83809	1945.42	0.83534
1946.03	1.00146			1945.02	0.96286	1945.17	0.35045	1947.12	0.60353	1946.89	0.78059	1946.17	0.82803	1945.67	0.83408	1947.2	0.84781	1945.98	0.84387	1948.76	0.83088
1949.36	0.99923			1948.36	0.97142	1948.5	0.3497	1950.46	0.60149	1950.23	0.78396	1949.51	0.82875	1949.01	0.83908	1950.54	0.85084	1949.33	0.84079	1952.1	0.83393
1952.69	0.99252			1951.69	0.96781	1951.84	0.35094	1953.7	0.60258	1953.57	0.782	1952.85	0.82303	1952.35	0.83961	1953.88	0.84066	1952.67	0.84417	1955.44	0.83073
1956.03	1.00193			1955.02	0.96035	1955.17	0.34873	1957.04	0.60443	1956.9	0.78378	1956.19	0.81472	1955.69	0.83728	1957.22	0.84034	1956.01	0.84336	1958.78	0.83358
1959.37	0.99278			1958.36	0.96823	1958.51	0.34835	1960.38	0.60376	1960.24	0.78529	1959.53	0.828	1959.03	0.83466	1960.56	0.84128	1959.35	0.84103	1962.12	0.8338
1962.7	1.00057			1961.69	0.96868	1961.84	0.34747	1963.72	0.60196	1963.58	0.78035	1962.87	0.81916	1962.36	0.83462	1963.9	0.8478	1962.69	0.83704	1965.46	0.83916
1966.03	1.00558			1965.03	0.96712	1965.18	0.34906	1967.07	0.6023	1966.91	0.78347	1966.2	0.82222	1965.7	0.83912	1967.24	0.84407	1966.03	0.84514	1968.81	0.83296
1969.37	1.00551			1968.36	0.96258	1968.52	0.34905	1970.41	0.59929	1970.25	0.78029	1969.54	0.82742	1969.04	0.83258	1970.58	0.8441	1969.38	0.83542	1972.14	0.83706
1972.7	1.00319			1971.69	0.97024	1971.85	0.3497	1973.75	0.60273	1973.59	0.78471	1972.88	0.81877	1972.38	0.83683	1973.92	0.8422	1972.72	0.84349	1975.49	0.83206
1976.04	0.99798			1975.03	0.97023	1975.19	0.34717	1977.1	0.60467	1976.93	0.77552	1976.22	0.82337	1975.71	0.83689	1977.26	0.84132	1976.05	0.83655	1978.83	0.83756
1979.37	1.0087			1978.36	0.9702	1978.52	0.34806	1980.43	0.60106	1980.27	0.77892	1979.55	0.82038	1979.05	0.84128	1980.6	0.84404	1979.39	0.84558	1982.17	0.83086
1982.71	1.00514			1981.69	0.96907	1981.86	0.34757	1983.77	0.60377	1983.61	0.78161	1982.89	0.82531	1982.39	0.84251	1983.94	0.84944	1982.73	0.84011	1985.51	0.83331
1986.04	1.00982			1985.03	0.97262	1985.19	0.34818	1987.12	0.60057	1986.94	0.78403	1986.23	0.81533	1985.73	0.84034	1987.28	0.83893	1986.07	0.8419	1988.85	0.82735
1989.37	0.99761			1988.37	0.97347	1988.53	0.34887	1990.46	0.59965	1990.28	0.77942	1989.57	0.81979	1989.07	0.84173	1990.62	0.85113	1989.42	0.83762	1992.19	0.83372
1992.71	0.99803			1991.7	0.97116	1991.86	0.34614	1993.8	0.59863	1993.62	0.77648	1992.91	0.82399	1992.41	0.83933	1993.96	0.84137	1992.76	0.84015	1995.54	0.83347
1996.04	0.99398			1995.04	0.9717	1995.2	0.3467	1997.14	0.6032	1996.96	0.77806	1996.25	0.82171	1995.74	0.83906	1997.3	0.84361	1996.1	0.84155	1998.88	0.8383
1999.37	1.00891			1998.37	0.97597	1998.53	0.34683	2000.48	0.60394	2000.3	0.78083	1999.59	0.82386	1999.08	0.8435	2000.64	0.84687	1999.44	0.83772	2002.22	0.83201
2002.71	0.99585			2001.71	0.97031	2001.86	0.34707	2003.82	0.59733	2003.64	0.78589	2002.94	0.8226	2002.42	0.84119	2003.98	0.84723	2002.78	0.84172	2005.56	0.83591
2006.04	0.99903			2005.04	0.97322	2005.2	0.34599	2007.17	0.60002	2006.98	0.77885	2006.28	0.82354	2005.75	0.84182	2007.32	0.84655	2006.12	0.84146	2008.9	0.8316
2009.37	0.99854			2008.38	0.97092	2008.53	0.34686	2010.51	0.60147	2010.32	0.77542	2009.62	0.81609	2009.09	0.83809	2010.66	0.84602	2009.46	0.84056	2012.24	0.83829
2012.71	1.00474			2011.71	0.97461	2011.86	0.34705	2013.85	0.59933	2013.65	0.77395	2012.95	0.81443	2012.43	0.84387	2014	0.84321	2012.8	0.83923	2015.59	0.83345
2016.04	0.99723			2015.05	0.97366	2015.2	0.34514	2017.2	0.6011	2016.99	0.78431	2016.29	0.82569	2015.77	0.83853	2017.34	0.84714	2016.14	0.83797	2018.93	0.83558
2019.37	0.99851			2018.38	0.97246	2018.54	0.34609	2020.54	0.59982	2020.33	0.78295	2019.63	0.82324	2019.1	0.8394	2020.68	0.84601	2019.47	0.8398	2022.26	0.83103
2022.71	0.99814			2021.72	0.97213	2021.87	0.34629	2023.87	0.59674	2023.67	0.77941	2022.97	0.82156	2022.44	0.83898	2024.02	0.84857	2022.81	0.84162	2025.61	0.83295
2026.04	1.00499			2025.06	0.97022	2025.2	0.34555	2027.22	0.60173	2027.01	0.77905	2026.31	0.8246	2025.78	0.83771	2027.36	0.84208	2026.15	0.84155	2028.95	0.83309
2029.38	1.00564			2028.4	0.97513	2028.54	0.34474	2030.56	0.60337	2030.35	0.78368	2029.64	0.82414	2029.12	0.84189	2030.71	0.84582	2029.49	0.83596	2032.29	0.83591
2032.71	0.9975			2031.73	0.97776	2031.88	0.34578	2033.9	0.59689	2033.69	0.78405	2032.98	0.82413	2032.45	0.84275	2034.04	0.84505	2032.83	0.83915	2035.63	0.83258
2036.05	0.99444			2035.07	0.97403	2035.21	0.34502	2037.24	0.59534	2037.02	0.77706	2036.32	0.81927	2035.79	0.83927	2037.39	0.84332	2036.17	0.84379	2038.97	0.83518
2039.38	0.99883			2038.4	0.9708	2038.55	0.34637	2040.58	0.59578	2040.36	0.78064	2039.66	0.82221	2039.13	0.84149	2040.73	0.844	2039.51	0.83909	2042.31	0.83012
2042.72	1.00595			2041.74	0.97271	2041.88	0.34522	2043.92	0.59907	2043.7	0.77527	2043	0.82327	2042.46	0.83316	2044.07	0.84264	2042.85	0.84497	2045.66	0.8367
2046.05	0.9963			2045.07	0.96959	2045.22	0.344	2047.27	0.5996	2047.04	0.78009	2046.34	0.81841	2045.8	0.84073	2047.41	0.84511	2046.19	0.83865	2049	0.83253
2049.39	1.00776			2048.4	0.97255	2048.55	0.34374	2050.61	0.59738	2050.38	0.77732	2049.67	0.82595	2049.14	0.83926	2050.75	0.85011	2049.53	0.84065	2052.34	0.8362
2052.72	0.99313			2051.74	0.9773	2051.89	0.34456	2053.95	0.59574	2053.72	0.77799	2053.01	0.81697	2052.48	0.83558	2054.09	0.84503	2052.86	0.83382	2055.68	0.83102
2056.05	0.9974			2055.07	0.97227	2055.22	0.34336	2057.29	0.59361	2057.05	0.77733	2056.35	0.82145	2055.82	0.84419	2057.43	0.84877	2056.2	0.83951	2059.02	0.83445
2059.39	1.00168			2058.4	0.97808	2058.56	0.34264	2060.63	0.59822	2060.39	0.78085	2059.69	0.82066	2059.16	0.84053	2060.78	0.84354	2059.55	0.83744	2062.36	0.83288
2062.72	0.99064			2061.74	0.97634	2061.89	0.34257	2063.97	0.59884	2063.73	0.77281	2063.03	0.81786	2062.49	0.839	2064.12	0.84562	2062.88	0.83672	2065.71	0.82866
2066.05	1.00166			2065.07	0.97223	2065.22	0.34288	2067.32	0.6002	2067.07	0.78213	2066.36	0.82415	2065.83	0.84045	2067.46	0.84608	2066.22	0.84283	2069.05	0.83215
2069.39	1.00463			2068.4	0.974	2068.56	0.34187	2070.66	0.59771	2070.41	0.78094	2069.7	0.82332	2069.17	0.83603	2070.8	0.84304	2069.56	0.83495	2072.39	0.83237
2072.72	0.99895			2071.74	0.96852	2071.89	0.34195	2074	0.59805	2073.75	0.7776	2073.04	0.82268	2072.51	0.83252	2074.14	0.84478	2072.9	0.84035	2075.73	0.83013
2076.05	0.99578			2075.07	0.97322	2075.22	0.34184	2077.34	0.59717	2077.09	0.77811	2076.38	0.82979	2075.84	0.83864	2077.48	0.84865	2076.24	0.83652	2079.07	0.83092
2079.39	0.99746			2078.4	0.97565	2078.56	0.34244	2080.68	0.59663	2080.43	0.77672	2079.72	0.8164	2079.18	0.83871	2080.83	0.84462	2079.58	0.84146	2082.41	0.83065
2082.72	0.99742			2081.74	0.96436	2081.89	0.34327	2084.02	0.59712	2083.77	0.77729	2083.05	0.81942	2082.52	0.83914	2084.17	0.84562	2082.92	0.84143	2085.75	0.82925
2086.05	0.9921			2085.08	0.97267	2085.23	0.34144	2087.36	0.59599	2087.11	0.77822	2086.39	0.81932	2085.86	0.83842	2087.51	0.83872	2086.26	0.83836	2089.09	0.83405
2089.39	0.99508			2088.41	0.97623	2088.57	0.3408	2090.7	0.5952	2090.45	0.77961	2089.73	0.82199	2089.19	0.83912	2090.85	0.84479	2089.6	0.8453	2092.43	0.82808
2092.72	0.99856			2091.75	0.97715	2091.9	0.34085	2094.04	0.59432	2093.79	0.77759	2093.08	0.82269	2092.53	0.83598	2094.19	0.8417	2092.94	0.83719	2095.77	0.82985
2096.06	0.99609			2095.09	0.98273	2095.24	0.34033	2097.39	0.59689	2097.13	0.78153	2096.41	0.8183	2095.87	0.83516	2097.53	0.84286	2096.28	0.83562	2099.11	0.83357
2099.39	0.99706			2098.43	0.97239	2098.57	0.34028	2100.73	0.5936	2100.47	0.77562	2099.75	0.82242	2099.21	0.8403	2100.87	0.84665	2099.61	0.8417	2102.45	0.83101
2102.73	0.99836			2101.76	0.97432	2101.91	0.34113	2104.07	0.59428	2103.8	0.7798	2103.09	0.82112	2102.55	0.84046	2104.21	0.84329	2102.95	0.84022	2105.79	0.83267
2106.07	0.99841			2105.1	0.97477	2105.24	0.34091	2107.41	0.59647	2107.14	0.78	2106.43	0.82012	2105.89	0.83924	2107.55	0.84326	2106.29	0.83677	2109.13	0.83268
2109.4	1.00477			2108.43	0.97525	2108.58	0.34118	2110.76	0.59548	2110.48	0.77756	2109.76	0.82032	2109.22	0.83994	2110.9	0.84118	2109.64	0.84551	2112.47	0.83146
2112.73	0.99726			2111.76	0.97204	2111.92	0.34017	2114.09	0.59668	2113.82	0.77803	2113.1	0.81742	2112.56	0.8424	2114.24	0.8445	2112.97	0.83671	2115.81	0.82942
2116.07	0.99327			2115.1	0.98369	2115.25	0.33882	2117.44	0.59635	2117.15	0.77483	2116.44	0.8188	2115.9	0.83981	2117.58	0.84325	2116.31	0.84345	2119.15	0.83466
2119.4	0.99632			2118.43	0.97459	2118.59	0.3401	2120.78	0.59708	2120.5	0.77845	2119.78	0.82134	2119.24	0.83859	2120.93	0.84129	2119.65	0.84336	2122.49	0.83327
2122.73	1.00218			2121.77	0.98214	2121.93	0.33993	2124.12	0.59398	2123.83	0.77143	2123.11	0.82091	2122.57	0.84017	2124.27	0.84444	2122.99	0.83787	2125.82	0.83302
2126.07	1.001			2125.11	0.97885	2125.26	0.34041	2127.46	0.59528	2127.17	0.77927	2126.45	0.81996	2125.91	0.8416	2127.6	0.83779	2126.33	0.84137	2129.16	0.83158
2129.4	1.0021			2128.44	0.97549	2128.6	0.33892	2130.8	0.59677	2130.51	0.77482	2129.82	0.81987	2129.25	0.84381	2130.95	0.85067	2129.67	0.84401	2132.5	0.83307
2132.74	0.99253			2131.78	0.97556	2131.93	0.33885	2134.14	0.59133	2133.85	0.78134	2133.16	0.81935	2132.59	0.83942	2134.29	0.8433	2133.01	0.83488	2135.85	0.83329
2136.07	1.00254			2135.12	0.97361	2135.26	0.33858	2137.49	0.59441	2137.19	0.77187	2136.5	0.82439	2135.92	0.8426	2137.63	0.84679	2136.35	0.83913	2139.19	0.83125
2139.41	0.99579			2138.45	0.96884	2138.6	0.34047	2140.83	0.59348	2140.53	0.77439	2139.83	0.82042	2139.26	0.84227	2140.97	0.84889	2139.69	0.83862	2142.53	0.83332
2142.74	0.99439			2141.79	0.97888	2141.93	0.339	2144.17	0.59242	2143.86	0.77446	2143.17	0.81784	2142.6	0.83534	2144.31	0.84565	2143.03	0.83933	2145.87	0.82955
2146.08	1.0005			2145.12	0.97253	2145.27	0.33765	2147.51	0.59274	2147.2	0.77696	2146.51	0.8194	2145.94	0.8353	2147.65	0.84487	2146.37	0.84025	2149.21	0.83163
2149.41	1.00136			2148.46	0.97988	2148.61	0.33799	2150.85	0.59374	2150.54	0.78154	2149.85	0.81942	2149.28	0.84396	2151	0.83652	2149.7	0.83699	2152.55	0.83358
2152.75	0.99598			2151.79	0.97721	2151.95	0.33915	2154.19	0.59181	2153.88	0.77728	2153.18	0.82048	2152.62	0.83783	2154.34	0.84568	2153.04	0.84415	2155.89	0.83162
2156.09	1.00194			2155.12	0.97266	2155.28	0.33798	2157.53	0.59284	2157.22	0.77277	2156.52	0.81834	2155.96	0.8377	2157.68	0.83996	2156.38	0.83861	2159.24	0.83154
2159.42	0.99855			2158.46	0.98259	2158.61	0.33744	2160.87	0.59112	2160.55	0.77709	2159.86	0.82026	2159.29	0.84059	2161.02	0.84466	2159.72	0.83652	2162.57	0.83363
2162.76	0.99774			2161.79	0.97547	2161.95	0.33667	2164.22	0.5895	2163.89	0.77278	2163.21	0.8194	2162.63	0.83557	2164.36	0.84505	2163.06	0.84115	2165.92	0.83289
2166.09	0.99595			2165.12	0.9792	2165.29	0.33839	2167.56	0.59186	2167.23	0.77563	2166.55	0.82191	2165.97	0.84003	2167.7	0.84169	2166.4	0.83727	2169.26	0.83168
2169.43	0.99394			2168.46	0.97662	2168.62	0.33863	2170.9	0.59331	2170.57	0.77655	2169.89	0.82074	2169.31	0.84012	2171.04	0.84079	2169.74	0.83721	2172.6	0.8303
2172.76	1.00245			2171.79	0.97275	2171.96	0.33732	2174.24	0.59182	2173.91	0.7768	2173.22	0.82164	2172.65	0.83119	2174.38	0.83846	2173.08	0.8398	2175.94	0.82975
2176.1	1.00434			2175.12	0.97648	2175.3	0.33588	2177.59	0.59319	2177.25	0.77589	2176.56	0.82099	2175.99	0.83892	2177.72	0.84304	2176.42	0.83894	2179.28	0.83101
2179.43	1.00431			2178.46	0.97172	2178.63	0.33637	2180.93	0.59603	2180.58	0.77171	2179.9	0.81797	2179.32	0.84178	2181.07	0.84369	2179.76	0.83697	2182.61	0.82499
2182.76	1.00023			2181.79	0.97458	2181.97	0.33807	2184.26	0.59091	2183.92	0.78025	2183.24	0.82214	2182.66	0.84363	2184.41	0.84393	2183.09	0.83832	2185.96	0.83151
2186.09	0.99548			2185.12	0.97978	2185.31	0.33667	2187.61	0.59151	2187.27	0.77388	2186.57	0.82175	2186	0.837	2187.75	0.84714	2186.44	0.83958	2189.3	0.83158
2189.43	1.0017			2188.46	0.97525	2188.64	0.33703	2190.95	0.59099	2190.61	0.77816	2189.92	0.82145	2189.34	0.84332	2191.1	0.84084	2189.78	0.84107	2192.64	0.83376
2192.76	1.00578			2191.79	0.97981	2191.97	0.33588	2194.29	0.58855	2193.95	0.77136	2193.28	0.8153	2192.67	0.83261	2194.43	0.84165	2193.12	0.8352	2195.98	0.83826
2196.09	1.00111			2195.12	0.97361	2195.31	0.3358	2197.63	0.5906	2197.29	0.77538	2196.61	0.82169	2196.01	0.83886	2197.77	0.84415	2196.46	0.84281	2199.32	0.82997
2199.43	1.00047			2198.46	0.97488	2198.64	0.33579	2200.97	0.58991	2200.63	0.77292	2199.95	0.81799	2199.35	0.84941	2201.12	0.84343	2199.8	0.84166	2202.66	0.8353
2202.76	1.00103			2201.79	0.97734	2201.97	0.33449	2204.31	0.59038	2203.97	0.77733	2203.29	0.81879	2202.68	0.83734	2204.46	0.84304	2203.14	0.83941	2206	0.83081
				2205.12	0.98659	2205.31	0.33495	2207.66	0.58805	2207.31	0.78215	2206.63	0.82002	2206.02	0.83723	2207.8	0.8443	2206.48	0.84124	2209.34	0.83078
				2208.46	0.97662	2208.64	0.33444	2211	0.59413	2210.65	0.77176	2209.97	0.81458	2209.36	0.83272	2211.14	0.83976	2209.82	0.83794	2212.68	0.83272
				2211.79	0.97799	2211.97	0.33411	2214.33	0.59165	2213.99	0.77674	2213.31	0.82207	2212.7	0.83369	2214.49	0.84381	2213.16	0.83722	2216.01	0.83234
				2215.12	0.98447	2215.31	0.33501	2217.68	0.59184	2217.33	0.77808	2216.64	0.8189	2216.04	0.831	2217.83	0.84389	2216.49	0.8427	2219.36	0.8333
				2218.46	0.9784	2218.64	0.33388	2221.02	0.58798	2220.67	0.77107	2219.98	0.82131	2219.37	0.83337	2221.17	0.84546	2219.83	0.83598	2222.7	0.83302
				2221.79	0.97611	2221.97	0.33251	2224.36	0.59076	2224.01	0.77467	2223.32	0.82099	2222.71	0.8397	2224.51	0.84206	2223.17	0.84302	2226.04	0.83351
				2225.12	0.98514	2225.31	0.33299	2227.7	0.58857	2227.34	0.77279	2226.66	0.81741	2226.05	0.83369	2227.85	0.84847	2226.51	0.84227	2229.38	0.82879
				2228.46	0.97563	2228.65	0.33451	2231.04	0.59041	2230.68	0.77358	2229.99	0.82538	2229.39	0.83753	2231.19	0.84309	2229.85	0.84712	2232.72	0.83033
				2231.8	0.97584	2231.99	0.33429	2234.38	0.59165	2234.01	0.77592	2233.33	0.81861	2232.72	0.83886	2234.53	0.84157	2233.19	0.84102	2236.06	0.83127
				2235.13	0.97981	2235.32	0.33445	2237.73	0.58906	2237.35	0.76822	2236.67	0.82037	2236.06	0.83782	2237.88	0.84233	2236.53	0.84267	2239.4	0.83071
				2238.47	0.98481	2238.66	0.33392	2241.07	0.5882	2240.69	0.779	2240.01	0.82206	2239.4	0.83506	2241.22	0.83753	2239.87	0.83732	2242.75	0.83167
				2241.81	0.98045	2242	0.33387	2244.41	0.58742	2244.03	0.77231	2243.35	0.82029	2242.74	0.84011	2244.56	0.84633	2243.21	0.84178	2246.09	0.83033
				2245.14	0.97806	2245.33	0.3334	2247.75	0.58797	2247.36	0.77775	2246.68	0.81548	2246.07	0.83426	2247.89	0.84675	2246.55	0.84122	2249.43	0.83355
				2248.47	0.9804	2248.67	0.33305	2251.09	0.58693	2250.7	0.76359	2250.01	0.82	2249.41	0.83995	2251.24	0.84142	2249.89	0.83402	2252.77	0.83343
				2251.81	0.9877	2252	0.33186	2254.44	0.58644	2254.04	0.77195	2253.35	0.8145	2252.75	0.83726	2254.58	0.8408	2253.23	0.83954	2256.11	0.83334
				2255.14	0.98618	2255.34	0.33306	2257.78	0.58765	2257.38	0.77115	2256.69	0.82737	2256.09	0.8354	2257.92	0.84126	2256.57	0.84005	2259.45	0.83281
				2258.47	0.98091	2258.67	0.33319	2261.12	0.58872	2260.72	0.77341	2260.03	0.82175	2259.42	0.8336	2261.26	0.84553	2259.91	0.84151	2262.79	0.83118
				2261.81	0.98207	2262	0.33348	2264.46	0.58687	2264.06	0.77014	2263.36	0.82591	2262.76	0.83782	2264.61	0.8358	2263.24	0.84135	2266.13	0.83238
				2265.14	0.97991	2265.34	0.33145	2267.8	0.58999	2267.4	0.77469	2266.7	0.81691	2266.1	0.84003	2267.95	0.84111	2266.59	0.84276	2269.47	0.82672
				2268.48	0.9823	2268.68	0.3328	2271.14	0.58723	2270.74	0.77335	2270.04	0.82677	2269.43	0.83798	2271.29	0.84573	2269.92	0.84373	2272.81	0.8326
				2271.81	0.98003	2272.01	0.33167	2274.49	0.58838	2274.08	0.7697	2273.38	0.8196	2272.77	0.84252	2274.63	0.84385	2273.26	0.84098	2276.15	0.83013
				2275.15	0.98066	2275.35	0.33154	2277.83	0.58606	2277.42	0.77226	2276.72	0.82129	2276.11	0.84368	2277.97	0.84521	2276.6	0.84034	2279.49	0.83009
				2278.48	0.98161	2278.68	0.33124	2281.17	0.58808	2280.76	0.76704	2280.06	0.81798	2279.45	0.83498	2281.31	0.84501	2279.94	0.83249	2282.83	0.82468
				2281.82	0.98105	2282.01	0.33062	2284.51	0.58907	2284.09	0.7764	2283.39	0.81807	2282.79	0.83851	2284.65	0.84978	2283.28	0.8385	2286.17	0.82885
				2285.15	0.98979	2285.35	0.3303	2287.85	0.58884	2287.43	0.77064	2286.73	0.82372	2286.12	0.83792	2287.99	0.84655	2286.62	0.83752	2289.51	0.83138
				2288.49	0.97827	2288.69	0.3307	2291.19	0.58852	2290.77	0.76717	2290.07	0.82034	2289.46	0.83524	2291.34	0.84221	2289.95	0.83722	2292.85	0.83523
				2291.82	0.9896	2292.02	0.33259	2294.53	0.58952	2294.11	0.77002	2293.41	0.82157	2292.8	0.84181	2294.68	0.84516	2293.3	0.84307	2296.19	0.83346
				2295.16	0.98093	2295.36	0.3297	2297.88	0.58452	2297.45	0.7667	2296.75	0.81733	2296.14	0.83168	2298.02	0.84612	2296.63	0.84019	2299.53	0.83291
				2298.49	0.99166	2298.69	0.32958	2301.22	0.58789	2300.79	0.77498	2300.09	0.81995	2299.47	0.8357	2301.36	0.84338	2299.97	0.83911	2302.87	0.83497
				2301.82	0.98604	2302.03	0.3301	2304.56	0.58685	2304.13	0.7683	2303.43	0.81552	2302.81	0.83685	2304.71	0.8429	2303.31	0.84325	2306.21	0.83242
				2305.15	0.9836	2305.36	0.32925	2307.91	0.58511	2307.47	0.77015	2306.76	0.81852	2306.15	0.84073	2308.04	0.83919	2306.65	0.83724	2309.55	0.8352
				2308.49	0.98014	2308.7	0.32882	2311.25	0.58498	2310.8	0.77273	2310.1	0.81763	2309.49	0.84052	2311.39	0.8427	2309.99	0.83828	2312.89	0.83076
				2311.82	0.97944	2312.03	0.33042	2314.58	0.5897	2314.14	0.77356	2313.43	0.82646	2312.83	0.83767	2314.73	0.84184	2313.32	0.8385	2316.23	0.832
				2315.15	0.98255	2315.37	0.32946	2317.93	0.58552	2317.48	0.76826	2316.78	0.82176	2316.17	0.83898	2318.07	0.84207	2316.66	0.83619	2319.57	0.83261
				2318.49	0.9796	2318.7	0.32811	2321.27	0.58332	2320.82	0.77176	2320.11	0.81513	2319.5	0.83803	2321.41	0.84001	2320	0.83903	2322.91	0.83446
				2321.82	0.98747	2322.04	0.33071	2324.61	0.58783	2324.15	0.77086	2323.45	0.81986	2322.84	0.82873	2324.75	0.84374	2323.35	0.84025	2326.25	0.82836
				2325.16	0.9847	2325.38	0.32847	2327.95	0.58579	2327.49	0.77385	2326.79	0.8164	2326.18	0.83351	2328.09	0.84093	2326.69	0.83243	2329.6	0.82879
				2328.49	0.98156	2328.71	0.3307	2331.29	0.58512	2330.83	0.76888	2330.13	0.8164	2329.52	0.84034	2331.44	0.84251	2330.03	0.8426	2332.94	0.83249
				2331.83	0.98569	2332.04	0.32773	2334.63	0.58699	2334.17	0.77067	2333.47	0.82192	2332.85	0.8302	2334.78	0.84382	2333.37	0.83325	2336.28	0.8316
				2335.17	0.98424	2335.39	0.32772	2337.98	0.58418	2337.51	0.77037	2336.8	0.81612	2336.19	0.83845	2338.12	0.84204	2336.71	0.84511	2339.62	0.82967
				2338.5	0.98139	2338.72	0.32898	2341.32	0.58477	2340.85	0.77469	2340.14	0.8241	2339.53	0.84062	2341.46	0.84467	2340.05	0.83865	2342.96	0.8309
				2341.84	0.98043	2342.06	0.32796	2344.66	0.58242	2344.19	0.76874	2343.48	0.81808	2342.87	0.84263	2344.8	0.84802	2343.39	0.83848	2346.3	0.82938
				2345.18	0.9819	2345.39	0.32814	2348	0.58629	2347.53	0.76971	2346.82	0.81878	2346.21	0.8344	2348.14	0.84431	2346.74	0.8416	2349.64	0.82919
				2348.51	0.98686	2348.72	0.32758	2351.34	0.58361	2350.87	0.7735	2350.16	0.82085	2349.55	0.83626	2351.49	0.84131	2350.07	0.83663	2352.98	0.82776
				2351.85	0.98426	2352.06	0.32722	2354.68	0.58367	2354.21	0.76968	2353.49	0.81628	2352.89	0.8356	2354.82	0.8433	2353.42	0.83563	2356.32	0.83353
				2355.18	0.98597	2355.4	0.32725	2358.02	0.58214	2357.55	0.76666	2356.83	0.81639	2356.23	0.84219	2358.16	0.84622	2356.76	0.83567	2359.67	0.83658
				2358.52	0.97987	2358.74	0.32737	2361.36	0.58434	2360.89	0.76551	2360.17	0.81777	2359.57	0.84263	2361.51	0.84831	2360.1	0.84153	2363.01	0.82673
				2361.86	0.98428	2362.07	0.32674	2364.7	0.58618	2364.23	0.77478	2363.5	0.81967	2362.91	0.83038	2364.85	0.84088	2363.45	0.83495	2366.35	0.82818
				2365.19	0.9813	2365.41	0.32746	2368.05	0.58296	2367.57	0.77042	2366.84	0.81707	2366.24	0.83097	2368.19	0.84564	2366.78	0.83717	2369.69	0.82771
				2368.53	0.98221	2368.74	0.32693	2371.39	0.58232	2370.91	0.77084	2370.18	0.81887	2369.58	0.82954	2371.54	0.83821	2370.12	0.83582	2373.03	0.8292
				2371.86	0.97555	2372.08	0.32803	2374.73	0.58077	2374.25	0.76705	2373.51	0.82378	2372.92	0.83432	2374.88	0.8425	2373.47	0.84306	2376.37	0.83499
				2375.2	0.98812	2375.42	0.32776	2378.07	0.58269	2377.58	0.76951	2376.86	0.81748	2376.25	0.83937	2378.22	0.84477	2376.81	0.84193	2379.71	0.82886
				2378.54	0.98358	2378.75	0.32548	2381.41	0.58393	2380.92	0.76905	2380.19	0.81686	2379.59	0.84039	2381.56	0.84635	2380.14	0.83963	2383.06	0.83006
				2381.87	0.98093	2382.09	0.32639	2384.75	0.58097	2384.26	0.76888	2383.53	0.81755	2382.92	0.84116	2384.9	0.8388	2383.48	0.83921	2386.39	0.83202
				2385.21	0.9806	2385.42	0.32692	2388.1	0.58149	2387.6	0.77045	2386.86	0.81689	2386.26	0.83365	2388.24	0.84385	2386.82	0.83628	2389.74	0.83364
				2388.54	0.98026	2388.76	0.32714	2391.44	0.58259	2390.93	0.77312	2390.2	0.82013	2389.6	0.83449	2391.58	0.84083	2390.16	0.83883	2393.08	0.83392
				2391.88	0.98341	2392.1	0.32605	2394.78	0.58433	2394.28	0.76738	2393.54	0.81823	2392.93	0.83345	2394.92	0.84522	2393.5	0.8369	2396.42	0.82543
				2395.21	0.97693	2395.43	0.3278	2398.12	0.5857	2397.61	0.76918	2396.88	0.81976	2396.27	0.83891	2398.26	0.83855	2396.84	0.83732	2399.76	0.82946
				2398.54	0.97781	2398.76	0.32639	2401.47	0.58043	2400.95	0.76561	2400.22	0.81358	2399.61	0.83487	2401.61	0.84482	2400.18	0.83526	2403.1	0.82894
				2401.88	0.98796	2402.1	0.3252	2404.81	0.58423	2404.3	0.76869	2403.55	0.81739	2402.95	0.83496	2404.95	0.84367	2403.51	0.84107	2406.45	0.83275
				2405.21	0.98127	2405.43	0.32517	2408.15	0.58122	2407.64	0.77269	2406.89	0.81611	2406.29	0.84148	2408.29	0.84043	2406.85	0.83757	2409.78	0.8227
				2408.54	0.98351	2408.76	0.32519	2411.49	0.58361	2410.97	0.76708	2410.23	0.82286	2409.62	0.83484	2411.63	0.84478	2410.19	0.83904	2413.13	0.8285
				2411.88	0.98093	2412.1	0.32433	2414.83	0.58108	2414.31	0.76938	2413.57	0.82051	2412.96	0.84161	2414.97	0.84634	2413.53	0.84024	2416.47	0.82901
				2415.21	0.98628	2415.43	0.32514	2418.17	0.58248	2417.65	0.77087	2416.91	0.81308	2416.3	0.83832	2418.31	0.8462	2416.87	0.83618	2419.81	0.83047
				2418.55	0.98296	2418.76	0.32555	2421.51	0.58431	2420.99	0.76636	2420.26	0.81397	2419.64	0.8367	2421.66	0.8407	2420.2	0.83703	2423.15	0.83203
				2421.89	0.98715	2422.1	0.32516	2424.85	0.57942	2424.33	0.76743	2423.6	0.81444	2422.97	0.83656	2425	0.84154	2423.55	0.83633	2426.49	0.8343
				2425.22	0.98723	2425.44	0.32469	2428.2	0.57941	2427.67	0.76408	2426.93	0.82004	2426.31	0.83759	2428.34	0.84682	2426.88	0.83237	2429.83	0.82967
				2428.56	0.99056	2428.77	0.3248	2431.54	0.58119	2431.01	0.76868	2430.27	0.81721	2429.65	0.83515	2431.68	0.84242	2430.22	0.83972	2433.18	0.82952
				2431.89	0.9908	2432.11	0.3247	2434.88	0.58098	2434.34	0.76646	2433.61	0.81753	2432.99	0.83797	2435.02	0.83791	2433.56	0.8344	2436.51	0.82698
				2435.22	0.98223	2435.44	0.32448	2438.22	0.57944	2437.68	0.77313	2436.95	0.81494	2436.32	0.83621	2438.36	0.84458	2436.9	0.83994	2439.85	0.8312
				2438.56	0.97656	2438.78	0.32446	2441.56	0.58138	2441.01	0.77131	2440.29	0.81367	2439.66	0.83722	2441.71	0.83758	2440.24	0.83975	2443.2	0.83006
				2441.89	0.98678	2442.11	0.32592	2444.9	0.58025	2444.35	0.76805	2443.62	0.81483	2443	0.8357	2445.04	0.83961	2443.57	0.83454	2446.54	0.83243
				2445.22	0.9908	2445.45	0.32357	2448.24	0.57861	2447.69	0.76936	2446.96	0.81635	2446.34	0.83132	2448.38	0.84369	2446.91	0.83405	2449.88	0.82359
				2448.56	0.98203	2448.79	0.32497	2451.58	0.58254	2451.03	0.76451	2450.3	0.81117	2449.67	0.8339	2451.73	0.84374	2450.25	0.83449	2453.22	0.83198
				2451.89	0.98409	2452.12	0.32305	2454.92	0.58136	2454.37	0.7658	2453.64	0.8198	2453.01	0.83695	2455.07	0.84193	2453.59	0.83523	2456.56	0.83184
				2455.22	0.98001	2455.46	0.32407	2458.27	0.58051	2457.71	0.76505	2456.97	0.81854	2456.35	0.83542	2458.41	0.84235	2456.93	0.84252	2459.9	0.83272
				2458.56	0.98293	2458.8	0.32391	2461.61	0.58239	2461.05	0.76614	2460.31	0.81579	2459.69	0.83468	2461.75	0.83935	2460.27	0.83542	2463.24	0.83228
				2461.89	0.9863	2462.13	0.32378	2464.95	0.57885	2464.38	0.76264	2463.65	0.8206	2463.03	0.83193	2465.09	0.83896	2463.6	0.83679	2466.57	0.82568
				2465.23	0.98347	2465.47	0.32261	2468.29	0.58082	2467.72	0.76738	2466.99	0.81347	2466.36	0.84002	2468.43	0.83704	2466.94	0.8366	2469.91	0.82969
				2468.57	0.98452	2468.8	0.32304	2471.63	0.57949	2471.07	0.76344	2470.32	0.81525	2469.7	0.83574	2471.78	0.84707	2470.28	0.83935	2473.25	0.8305
				2471.9	0.98853	2472.14	0.32312	2474.97	0.57879	2474.41	0.76384	2473.66	0.81987	2473.04	0.83641	2475.12	0.84312	2473.62	0.83852	2476.59	0.83158
				2475.24	0.98429	2475.47	0.32268	2478.32	0.58006	2477.74	0.7683	2477	0.81312	2476.38	0.83017	2478.46	0.84827	2476.96	0.83712	2479.93	0.83487
				2478.57	0.98621	2478.81	0.32194	2481.66	0.57762	2481.09	0.76261	2480.34	0.81742	2479.72	0.83754	2481.8	0.84129	2480.3	0.83136	2483.28	0.8325
				2481.9	0.97647	2482.15	0.32176	2485	0.57788	2484.43	0.76905	2483.67	0.81435	2483.05	0.83903	2485.14	0.84376	2483.64	0.83618	2486.62	0.83286
				2485.24	0.97828	2485.48	0.32244	2488.34	0.57748	2487.77	0.76465	2487.01	0.81857	2486.39	0.83784	2488.48	0.84121	2486.98	0.83659	2489.96	0.8304
				2488.57	0.99038	2488.82	0.32182	2491.68	0.5791	2491.11	0.76451	2490.35	0.81725	2489.73	0.8355	2491.83	0.84195	2490.32	0.83269	2493.3	0.82711
				2491.9	0.98367	2492.16	0.32378	2495.02	0.58098	2494.45	0.76557	2493.69	0.82118	2493.07	0.83181	2495.17	0.84262	2493.66	0.83708	2496.64	0.82797
				2495.24	0.98729	2495.49	0.32205	2498.36	0.57598	2497.79	0.76331	2497.02	0.8163	2496.41	0.83667	2498.51	0.84316	2497	0.84116	2499.98	0.83267
				2498.57	0.98903	2498.83	0.32156	2501.71	0.57695	2501.13	0.76546	2500.36	0.82293	2499.74	0.83658	2501.85	0.84407	2500.34	0.84124	2503.32	0.82676
				2501.91	0.97929	2502.16	0.322	2505.05	0.57962	2504.47	0.7613	2503.7	0.8127	2503.08	0.83832	2505.19	0.84206	2503.68	0.83313	2506.66	0.83558
				2505.24	0.99041	2505.5	0.3226	2508.39	0.5761	2507.8	0.76392	2507.04	0.81956	2506.42	0.82898	2508.53	0.84286	2507.01	0.83922	2510	0.83115
				2508.58	0.98465	2508.83	0.32098	2511.73	0.57904	2511.14	0.76305	2510.38	0.81781	2509.75	0.83571	2511.88	0.83896	2510.35	0.83302	2513.34	0.82914
				2511.91	0.98447	2512.17	0.32217	2515.07	0.57786	2514.49	0.76301	2513.72	0.81478	2513.09	0.83445	2515.22	0.84203	2513.69	0.8346	2516.68	0.83196
				2515.25	0.98008	2515.51	0.32032	2518.42	0.57793	2517.82	0.76717	2517.06	0.8172	2516.43	0.83661	2518.56	0.83998	2517.03	0.8398	2520.02	0.82912
				2518.58	0.98453	2518.84	0.32139	2521.76	0.57262	2521.16	0.7628	2520.39	0.81586	2519.77	0.84091	2521.9	0.84982	2520.37	0.83471	2523.36	0.82754
				2521.92	0.98548	2522.18	0.32103	2525.09	0.57619	2524.5	0.76208	2523.73	0.81236	2523.1	0.83842	2525.24	0.84136	2523.71	0.84005	2526.7	0.82496
				2525.26	0.97366	2525.51	0.32132	2528.44	0.57936	2527.84	0.76424	2527.07	0.81072	2526.44	0.83561	2528.58	0.84412	2527.05	0.84251	2530.04	0.83061
				2528.59	0.9909	2528.85	0.3196	2531.78	0.57698	2531.18	0.75602	2530.41	0.8171	2529.78	0.83978	2531.93	0.84805	2530.39	0.84025	2533.38	0.83016
				2531.93	0.98927	2532.18	0.32197	2535.12	0.57955	2534.51	0.7618	2533.74	0.81603	2533.11	0.84052	2535.26	0.84037	2533.73	0.83234	2536.72	0.82883
				2535.26	0.98422	2535.51	0.31988	2538.46	0.57459	2537.85	0.75783	2537.08	0.82095	2536.45	0.83343	2538.6	0.84385	2537.07	0.83713	2540.06	0.83292
				2538.6	0.9843	2538.85	0.3207	2541.8	0.58072	2541.19	0.76355	2540.42	0.81103	2539.79	0.83404	2541.95	0.84122	2540.41	0.83471	2543.4	0.8252
				2541.93	0.98137	2542.18	0.32034	2545.14	0.57458	2544.53	0.76565	2543.75	0.82298	2543.14	0.83684	2545.29	0.84091	2543.76	0.83512	2546.74	0.83004
				2545.27	0.98962	2545.51	0.31992	2548.49	0.5774	2547.87	0.76218	2547.09	0.81273	2546.47	0.83512	2548.63	0.84193	2547.09	0.83575	2550.08	0.83254
				2548.6	0.98272	2548.85	0.31893	2551.83	0.57939	2551.2	0.76162	2550.43	0.8165	2549.81	0.83551	2551.97	0.83959	2550.44	0.83653	2553.42	0.832
				2551.94	0.98192	2552.19	0.32048	2555.17	0.57198	2554.54	0.76857	2553.77	0.81924	2553.15	0.83331	2555.31	0.8383	2553.78	0.83118	2556.76	0.83125
				2555.28	0.97623	2555.52	0.32075	2558.51	0.57522	2557.88	0.76181	2557.11	0.81334	2556.49	0.83442	2558.65	0.83829	2557.12	0.83598	2560.1	0.82973
				2558.62	0.97604	2558.86	0.3196	2561.85	0.57758	2561.22	0.76317	2560.44	0.81976	2559.82	0.83219	2562	0.84165	2560.46	0.83823	2563.44	0.82543
				2561.95	0.98316	2562.2	0.31995	2565.19	0.57654	2564.56	0.76087	2563.78	0.82084	2563.16	0.8356	2565.34	0.83988	2563.8	0.83454	2566.78	0.83161
				2565.29	0.98592	2565.53	0.3197	2568.53	0.57669	2567.9	0.75876	2567.12	0.8157	2566.5	0.83235	2568.68	0.84177	2567.14	0.83584	2570.12	0.83073
				2568.62	0.98787	2568.86	0.31913	2571.88	0.57471	2571.24	0.7611	2570.46	0.81404	2569.84	0.83257	2572.02	0.84089	2570.49	0.83867	2573.46	0.82765
				2571.96	0.98835	2572.2	0.31891	2575.22	0.57377	2574.58	0.76165	2573.79	0.81756	2573.17	0.83687	2575.36	0.84303	2573.82	0.83962	2576.79	0.83543
				2575.3	0.99348	2575.54	0.31973	2578.61	0.5731	2577.92	0.75854	2577.13	0.8216	2576.51	0.83867	2578.71	0.84681	2577.17	0.83889	2580.14	0.83121
				2578.63	0.98262	2578.88	0.31989	2581.95	0.57487	2581.25	0.76589	2580.47	0.81718	2579.85	0.83638	2582.05	0.84979	2580.51	0.83789	2583.47	0.83057
				2581.97	0.98876	2582.21	0.31945	2585.29	0.57652	2584.59	0.76057	2583.81	0.8122	2583.18	0.83577	2585.39	0.84199	2583.85	0.83398	2586.81	0.8307
				2585.3	0.99803	2585.54	0.31923	2588.63	0.57346	2587.93	0.76158	2587.14	0.81593	2586.53	0.83567	2588.73	0.84183	2587.19	0.83704	2590.16	0.82931
				2588.64	0.98767	2588.88	0.31769	2591.97	0.57304	2591.27	0.76327	2590.48	0.81388	2589.86	0.83367	2592.07	0.84075	2590.53	0.83687	2593.5	0.82894
				2591.97	0.98775	2592.21	0.31787	2595.31	0.57481	2594.61	0.75287	2593.82	0.81514	2593.2	0.83315	2595.41	0.84185	2593.87	0.83648	2596.84	0.82771
				2595.31	0.98671	2595.55	0.31673	2598.65	0.57283	2597.95	0.7578	2597.16	0.81166	2596.54	0.83556	2598.75	0.84313	2597.21	0.84043	2600.18	0.82854
				2598.64	0.99258	2598.89	0.31735	2601.99	0.57393	2601.28	0.76043	2600.5	0.81479	2599.87	0.84095	2602.1	0.83788	2600.56	0.83599	2603.51	0.82938
				2601.98	0.98961	2602.22	0.31695	2605.33	0.57362	2604.62	0.755	2603.84	0.81707	2603.21	0.84181	2605.44	0.84533	2603.9	0.83856	2606.86	0.8289
				2605.31	0.98948	2605.56	0.31662	2608.67	0.57669	2607.96	0.75903	2607.17	0.81446	2606.55	0.83527	2608.78	0.83788	2607.24	0.84147	2610.2	0.82712
				2608.65	0.99393	2608.89	0.31755	2612.01	0.57647	2611.3	0.76149	2610.51	0.81716	2609.89	0.83736	2612.12	0.84151	2610.58	0.8322	2613.54	0.83503
				2611.99	0.98652	2612.22	0.318	2615.35	0.5741	2614.64	0.75883	2613.85	0.80724	2613.22	0.83733	2615.46	0.84509	2613.92	0.8415	2616.88	0.83003
				2615.32	0.98881	2615.56	0.31628	2618.69	0.57176	2617.98	0.75638	2617.19	0.82099	2616.56	0.83466	2618.8	0.84085	2617.26	0.83322	2620.22	0.82945
				2618.65	0.98856	2618.9	0.31704	2622.03	0.57216	2621.32	0.75593	2620.53	0.81568	2619.9	0.83646	2622.15	0.84438	2620.6	0.83666	2623.56	0.83247
				2621.99	0.99677	2622.24	0.31784	2625.37	0.57213	2624.66	0.75623	2623.87	0.81985	2623.24	0.83648	2625.49	0.83932	2623.94	0.83171	2626.9	0.8297
				2625.32	0.98635	2625.57	0.3174	2628.71	0.56876	2627.99	0.76291	2627.21	0.81257	2626.57	0.83055	2628.82	0.83866	2627.28	0.83606	2630.24	0.82861
				2628.65	0.9937	2628.91	0.31748	2632.05	0.57541	2631.33	0.75332	2630.54	0.81724	2629.91	0.83448	2632.17	0.83806	2630.62	0.83709	2633.58	0.82423
				2631.99	0.99167	2632.24	0.31723	2635.39	0.57227	2634.67	0.75884	2633.88	0.80912	2633.25	0.8314	2635.51	0.84367	2633.96	0.83809	2636.92	0.83209
				2635.32	0.99225	2635.58	0.31707	2638.73	0.57066	2638.01	0.75462	2637.22	0.81478	2636.59	0.83692	2638.85	0.83802	2637.3	0.83502	2640.26	0.83047
				2638.66	0.98154	2638.92	0.31738	2642.07	0.57593	2641.35	0.75625	2640.56	0.82103	2639.93	0.83501	2642.2	0.83862	2640.64	0.83318	2643.6	0.82955
				2642	0.9847	2642.26	0.3171	2645.41	0.5738	2644.69	0.75412	2643.9	0.81314	2643.26	0.83472	2645.53	0.84283	2643.98	0.84204	2646.94	0.83262
				2645.33	0.9882	2645.59	0.31646	2648.74	0.57207	2648.03	0.753	2647.24	0.81472	2646.6	0.82679	2648.87	0.84311	2647.32	0.83182	2650.28	0.8256
				2648.67	0.99077	2648.93	0.31473	2652.08	0.57033	2651.37	0.7566	2650.57	0.81495	2649.94	0.83654	2652.22	0.83602	2650.66	0.83709	2653.62	0.83019
				2652	0.98719	2652.26	0.31637	2655.42	0.57483	2654.71	0.75922	2653.91	0.81647	2653.28	0.83082	2655.56	0.84142	2654	0.83469	2656.96	0.8326
				2655.33	0.99378	2655.6	0.31667	2658.76	0.57187	2658.05	0.75741	2657.25	0.81575	2656.61	0.83505	2658.9	0.8434	2657.34	0.83902	2660.3	0.82694
				2658.67	0.98582	2658.93	0.3157	2662.1	0.57365	2661.39	0.7584	2660.59	0.81419	2659.96	0.83713	2662.24	0.84096	2660.68	0.83143	2663.64	0.82764
				2662	0.98708	2662.27	0.31624	2665.44	0.56857	2664.73	0.75156	2663.93	0.8115	2663.29	0.83223	2665.58	0.84191	2664.02	0.83519	2666.99	0.82691
				2665.34	0.99793	2665.61	0.31513	2668.78	0.5707	2668.07	0.75357	2667.27	0.81578	2666.63	0.82746	2668.93	0.844	2667.36	0.83616	2670.32	0.82902
				2668.67	0.98378	2668.94	0.31565	2672.12	0.57173	2671.41	0.75524	2670.61	0.81355	2669.97	0.83332	2672.27	0.8454	2670.7	0.83219	2673.66	0.83167
				2672.01	0.99165	2672.28	0.31593	2675.46	0.57067	2674.75	0.75169	2673.95	0.80901	2673.31	0.83552	2675.61	0.83707	2674.04	0.83679	2677	0.82772
				2675.35	0.98667	2675.62	0.3166	2678.81	0.57176	2678.09	0.75002	2677.29	0.81319	2676.64	0.82739	2678.95	0.8455	2677.38	0.82743	2680.34	0.83324
				2678.68	0.98661	2678.95	0.31527	2682.15	0.57276	2681.42	0.75282	2680.63	0.81459	2679.98	0.83629	2682.29	0.84141	2680.72	0.83297	2683.68	0.8257
				2682.02	0.98866	2682.29	0.31611	2685.49	0.57333	2684.76	0.74854	2683.96	0.81951	2683.32	0.84017	2685.63	0.83971	2684.06	0.83808	2687.03	0.82716
				2685.35	0.99089	2685.63	0.31582	2688.83	0.5684	2688.1	0.75285	2687.3	0.81775	2686.66	0.83597	2688.98	0.83638	2687.41	0.83249	2690.37	0.82227
				2688.69	0.99244	2688.96	0.31555	2692.17	0.57094	2691.43	0.75506	2690.64	0.8165	2690	0.83982	2692.32	0.84017	2690.74	0.83275	2693.71	0.8282
				2692.03	0.98462	2692.29	0.31611	2695.51	0.56952	2694.77	0.75268	2693.97	0.81486	2693.34	0.83439	2695.66	0.84214	2694.08	0.83849	2697.05	0.8299
				2695.36	0.98886	2695.63	0.31567	2698.86	0.56877	2698.11	0.74848	2697.31	0.81777	2696.67	0.83794	2699	0.84139	2697.42	0.83634	2700.39	0.82778
				2698.7	0.9838	2698.96	0.31463	2702.2	0.57136	2701.45	0.75251	2700.65	0.81625	2700.01	0.83801	2702.34	0.83704	2700.76	0.84077	2703.73	0.82676
				2702.04	0.98839	2702.29	0.31475	2705.54	0.572	2704.79	0.75304	2703.99	0.81905	2703.35	0.84098	2705.68	0.84426	2704.11	0.84242	2707.07	0.82917
				2705.38	0.98711	2705.63	0.31513	2708.88	0.57105	2708.12	0.75141	2707.33	0.81418	2706.68	0.83368	2709.02	0.84289	2707.44	0.83718	2710.41	0.82328
				2708.71	0.98835	2708.97	0.31406	2712.22	0.57179	2711.47	0.74876	2710.67	0.80794	2710.02	0.82826	2712.37	0.83727	2710.78	0.84046	2713.75	0.82762
				2712.04	0.98475	2712.31	0.3149	2715.56	0.57036	2714.8	0.75168	2714	0.81766	2713.36	0.836	2715.71	0.8424	2714.12	0.83649	2717.09	0.8321
				2715.38	0.99203	2715.64	0.31437	2718.91	0.56678	2718.14	0.75387	2717.34	0.81809	2716.7	0.83444	2719.05	0.83904	2717.46	0.83148	2720.43	0.83148
				2718.71	0.98891	2718.98	0.31608	2722.25	0.56781	2721.48	0.75266	2720.68	0.82114	2720.04	0.83411	2722.39	0.84522	2720.8	0.83762	2723.77	0.82666
				2722.04	0.98887	2722.32	0.31615	2725.59	0.56989	2724.83	0.75252	2724.01	0.81482	2723.38	0.83062	2725.73	0.8394	2724.14	0.83283	2727.11	0.82847
				2725.38	0.98551	2725.65	0.315	2728.93	0.5668	2728.17	0.74781	2727.35	0.81662	2726.72	0.83702	2729.07	0.84477	2727.48	0.83309	2730.45	0.83189
				2728.71	0.9963	2728.99	0.31405	2732.27	0.56717	2731.51	0.75245	2730.69	0.81946	2730.06	0.83183	2732.41	0.83912	2730.82	0.8328	2733.79	0.83398
				2732.05	0.99118	2732.32	0.31386	2735.61	0.56538	2734.85	0.74913	2734.03	0.81518	2733.39	0.83233	2735.75	0.84046	2734.16	0.83417	2737.14	0.83194
				2735.38	0.99413	2735.66	0.31418	2738.95	0.5686	2738.18	0.74696	2737.37	0.8144	2736.73	0.83411	2739.09	0.84374	2737.5	0.82879	2740.48	0.8262
				2738.72	0.9934	2739	0.31485	2742.29	0.56805	2741.52	0.75074	2740.71	0.81388	2740.07	0.8428	2742.44	0.84362	2740.84	0.83611	2743.82	0.82768
				2742.05	0.98523	2742.33	0.31447	2745.63	0.57139	2744.86	0.7531	2744.04	0.81879	2743.41	0.83886	2745.78	0.8419	2744.18	0.83707	2747.16	0.83142
				2745.39	0.98912	2745.67	0.31444	2748.98	0.5674	2748.2	0.75297	2747.38	0.81488	2746.75	0.83238	2749.12	0.83521	2747.52	0.83356	2750.5	0.82787
				2748.72	0.9866	2749	0.31471	2752.32	0.56684	2751.54	0.74733	2750.72	0.81942	2750.09	0.83683	2752.46	0.84428	2750.86	0.84017	2753.84	0.82678
				2752.06	0.98713	2752.34	0.31548	2755.66	0.56451	2754.88	0.75147	2754.05	0.81674	2753.43	0.83496	2755.8	0.8352	2754.2	0.83529	2757.18	0.82951
				2755.4	0.98616	2755.68	0.31596	2759	0.56757	2758.22	0.75018	2757.39	0.81939	2756.77	0.83608	2759.14	0.84704	2757.54	0.84113	2760.52	0.82812
				2758.73	0.98543	2759.01	0.31537	2762.34	0.56871	2761.56	0.74919	2760.73	0.81464	2760.1	0.83469	2762.49	0.83876	2760.88	0.83591	2763.86	0.82825
				2762.07	0.98044	2762.35	0.31508	2765.69	0.56565	2764.9	0.75098	2764.07	0.81932	2763.44	0.83711	2765.83	0.84168	2764.22	0.83878	2767.2	0.82999
				2765.41	0.99193	2765.69	0.31377	2769.03	0.56547	2768.24	0.74302	2767.4	0.80879	2766.78	0.83776	2769.17	0.83649	2767.56	0.84176	2770.54	0.82784
				2768.74	0.98735	2769.02	0.31448	2772.37	0.56557	2771.58	0.75195	2770.74	0.81635	2770.12	0.83606	2772.51	0.84256	2770.9	0.83177	2773.88	0.83404
				2772.08	0.98267	2772.36	0.31346	2775.71	0.56781	2774.92	0.75057	2774.08	0.81342	2773.45	0.83449	2775.85	0.8405	2774.24	0.83643	2777.22	0.82976
				2775.41	0.99285	2775.7	0.31531	2779.05	0.56797	2778.26	0.74939	2777.42	0.81463	2776.79	0.83815	2779.19	0.84209	2777.57	0.83218	2780.56	0.82804
				2778.75	0.98911	2779.04	0.31485	2782.39	0.56765	2781.6	0.74377	2780.76	0.81824	2780.13	0.83324	2782.54	0.84109	2780.91	0.83173	2783.9	0.82484
				2782.08	0.98668	2782.38	0.31469	2785.74	0.5692	2784.94	0.75538	2784.1	0.81795	2783.47	0.83731	2785.88	0.84597	2784.26	0.83525	2787.24	0.82867
				2785.42	0.98814	2785.71	0.31489	2789.08	0.56647	2788.28	0.74239	2787.43	0.81579	2786.81	0.82718	2789.22	0.83763	2787.59	0.83723	2790.59	0.83035
				2788.76	0.98521	2789.04	0.31531	2792.42	0.56758	2791.63	0.74503	2790.77	0.81456	2790.15	0.83175	2792.56	0.83938	2790.93	0.83243	2793.93	0.83034
				2792.09	0.98336	2792.38	0.31538	2795.76	0.56679	2794.97	0.74818	2794.11	0.81753	2793.49	0.83299	2795.9	0.84115	2794.28	0.834	2797.27	0.82914
				2795.43	0.98606	2795.71	0.31455	2799.1	0.56732	2798.3	0.74927	2797.45	0.81288	2796.83	0.82784	2799.24	0.83782	2797.51	0.83255	2800.61	0.82961
				2798.76	0.98832	2799.04	0.31606	2802.44	0.56396	2801.65	0.74962	2800.79	0.81698	2800.17	0.83865	2802.59	0.8371	2800.85	0.83298	2803.95	0.82816
				2802.1	0.98335	2802.38	0.31528	2805.78	0.56483	2804.99	0.75039	2804.12	0.81373	2803.51	0.83638	2805.93	0.84018	2804.19	0.83619	2807.29	0.8294
				2805.43	0.98907	2805.72	0.31506	2809.13	0.56711	2808.32	0.74329	2807.46	0.81599	2806.84	0.83662	2809.27	0.83698	2807.53	0.837	2810.64	0.83267
				2808.77	0.98943	2809.05	0.31425	2812.47	0.56874	2811.66	0.7532	2810.8	0.8117	2810.18	0.83275	2812.61	0.84273	2810.87	0.83611	2813.97	0.82997
				2812.1	0.99503	2812.39	0.31466	2815.81	0.56419	2815	0.74439	2814.14	0.81579	2813.52	0.83758	2815.95	0.83616	2814.2	0.8377	2817.31	0.82795
				2815.44	1.00215	2815.72	0.31492	2819.15	0.56431	2818.34	0.7431	2817.48	0.81858	2816.86	0.83442	2819.29	0.8381	2817.55	0.8358	2820.66	0.82549
				2818.77	1.01195	2819.06	0.31484	2822.49	0.56685	2821.68	0.75329	2820.82	0.81434	2820.2	0.83547	2822.63	0.83395	2820.89	0.82797	2824	0.82336
				2822.11	0.99565	2822.39	0.31424	2825.83	0.56654	2825.02	0.75045	2824.16	0.81353	2823.54	0.83889	2825.98	0.8404	2824.23	0.83639	2827.34	0.82473
				2825.45	1.00198	2825.73	0.31521	2829.17	0.56586	2828.36	0.74662	2827.49	0.81518	2826.88	0.83546	2829.32	0.83416	2827.56	0.83063	2830.69	0.83226
				2828.79	1.00732	2829.07	0.31547	2832.51	0.56383	2831.7	0.7479	2830.83	0.81826	2830.21	0.82737	2832.66	0.84214	2830.9	0.83433	2834.03	0.82524
				2832.12	1.00443	2832.41	0.3147	2835.85	0.56286	2835.04	0.74696	2834.17	0.81334	2833.55	0.8322	2836	0.84276	2834.24	0.83089	2837.37	0.82637
				2835.46	0.99571	2835.74	0.31566	2839.2	0.56435	2838.38	0.74576	2837.51	0.81356	2836.89	0.83123	2839.34	0.84391	2837.58	0.83754	2840.71	0.82687
				2838.79	0.99969	2839.08	0.3155	2842.54	0.56242	2841.72	0.74655	2840.85	0.81608	2840.23	0.83397	2842.68	0.84029	2840.92	0.83435	2844.04	0.82891
				2842.13	1.00449	2842.42	0.31657	2845.88	0.56471	2845.05	0.7487	2844.19	0.81444	2843.57	0.83341	2846.03	0.84129	2844.26	0.83372	2847.38	0.82867
				2845.47	0.99532	2845.75	0.31599	2849.22	0.56016	2848.39	0.74711	2847.53	0.81698	2846.91	0.84027	2849.36	0.84631	2847.61	0.83946	2850.73	0.82354
				2848.8	0.99616	2849.09	0.31625	2852.56	0.56654	2851.73	0.74711	2850.86	0.815	2850.25	0.82901	2852.71	0.84295	2850.95	0.83332	2854.07	0.82848
				2852.14	0.9976	2852.42	0.31675	2855.9	0.5638	2855.07	0.74964	2854.2	0.81771	2853.59	0.83705	2856.05	0.83829	2854.29	0.83568	2857.41	0.82691
				2855.47	0.98997	2855.76	0.31528	2859.25	0.56741	2858.41	0.74466	2857.54	0.81896	2856.93	0.83615	2859.39	0.83961	2857.63	0.83307	2860.76	0.82907
				2858.81	0.98562	2859.1	0.31605	2862.59	0.56281	2861.75	0.74747	2860.87	0.82003	2860.26	0.83295	2862.73	0.83614	2860.97	0.83607	2864.1	0.83085
				2862.14	1.00384	2862.43	0.31534	2865.93	0.56339	2865.09	0.74928	2864.21	0.80596	2863.6	0.8378	2866.07	0.8379	2864.31	0.8354	2867.44	0.82758
				2865.47	0.99617	2865.77	0.3152	2869.27	0.56384	2868.43	0.74799	2867.55	0.81704	2866.93	0.83163	2869.41	0.83932	2867.65	0.83949	2870.78	0.83193
				2868.81	0.98447	2869.11	0.31477	2872.61	0.56449	2871.77	0.74858	2870.89	0.81583	2870.27	0.82935	2872.76	0.83933	2870.99	0.83414	2874.12	0.82444
				2872.15	0.98485	2872.44	0.31573	2875.95	0.56343	2875.11	0.75	2874.23	0.81225	2873.61	0.83469	2876.1	0.84125	2874.33	0.83363	2877.46	0.82853
				2875.49	0.9931	2875.78	0.31497	2879.3	0.56277	2878.45	0.74769	2877.57	0.81677	2876.95	0.83999	2879.44	0.84492	2877.68	0.83824	2880.81	0.82831
				2878.82	0.99374	2879.11	0.31483	2882.64	0.56436	2881.79	0.74396	2880.91	0.81446	2880.29	0.84077	2882.78	0.84345	2881.02	0.82891	2884.15	0.83452
				2882.15	0.98656	2882.45	0.31552	2885.98	0.56377	2885.13	0.74767	2884.25	0.81486	2883.62	0.8338	2886.12	0.84508	2884.36	0.83428	2887.49	0.82819
				2885.49	0.99288	2885.79	0.31511	2889.32	0.56004	2888.47	0.75078	2887.59	0.81145	2886.97	0.83444	2889.46	0.8401	2887.7	0.8334	2890.83	0.83005
				2888.83	0.99954	2889.12	0.31593	2892.66	0.56376	2891.8	0.74822	2890.93	0.81382	2890.3	0.83521	2892.81	0.83913	2891.04	0.83725	2894.17	0.82941
				2892.16	0.98655	2892.46	0.31593	2896.01	0.55992	2895.14	0.74911	2894.26	0.81711	2893.64	0.8427	2896.15	0.83971	2894.38	0.82823	2897.51	0.83037
				2895.5	1.00046	2895.8	0.31574	2899.34	0.56047	2898.48	0.74229	2897.6	0.8097	2896.98	0.83765	2899.49	0.83479	2897.72	0.83745	2900.86	0.82752
				2898.84	0.99235	2899.13	0.31608	2902.69	0.56397	2901.82	0.75208	2900.94	0.8119	2900.32	0.83339	2902.83	0.84419	2901.06	0.83234	2904.19	0.82619
				2902.18	1.00043	2902.47	0.31573	2906.03	0.56215	2905.16	0.74941	2904.28	0.8129	2903.66	0.82569	2906.17	0.83821	2904.41	0.83976	2907.53	0.83387
				2905.51	0.98969	2905.81	0.31657	2909.37	0.56224	2908.5	0.75055	2907.61	0.81714	2907	0.83198	2909.51	0.83711	2907.75	0.83143	2910.88	0.8252
				2908.85	0.99663	2909.14	0.31698	2912.71	0.56008	2911.83	0.7522	2910.95	0.81283	2910.34	0.83544	2912.86	0.83552	2911.09	0.83651	2914.22	0.82331
				2912.18	0.99054	2912.47	0.31786	2916.05	0.56298	2915.17	0.74793	2914.29	0.80931	2913.68	0.82918	2916.2	0.83856	2914.43	0.83304	2917.56	0.82618
				2915.52	0.99457	2915.81	0.31616	2919.39	0.562	2918.51	0.74852	2917.63	0.81623	2917.02	0.83374	2919.54	0.84128	2917.77	0.83653	2920.91	0.82695
				2918.85	0.99135	2919.14	0.31645	2922.73	0.56278	2921.85	0.75141	2920.97	0.81311	2920.36	0.83634	2922.88	0.84113	2921.11	0.83338	2924.25	0.82503
				2922.19	0.99798	2922.48	0.31681	2926.07	0.55986	2925.19	0.75191	2924.31	0.81244	2923.7	0.83359	2926.22	0.84431	2924.45	0.83726	2927.59	0.83209
				2925.52	0.99018	2925.82	0.31625	2929.42	0.56335	2928.53	0.74633	2927.64	0.81435	2927.04	0.83239	2929.56	0.83974	2927.8	0.83219	2930.93	0.83301
				2928.86	0.99889	2929.15	0.31584	2932.76	0.56088	2931.87	0.74375	2930.99	0.81263	2930.38	0.83257	2932.9	0.84029	2931.14	0.83523	2934.27	0.83017
				2932.2	0.99697	2932.49	0.31576	2936.09	0.56043	2935.21	0.75064	2934.32	0.81202	2933.72	0.83217	2936.24	0.83833	2934.48	0.83775	2937.61	0.83141
				2935.53	1.00416	2935.82	0.31629	2939.44	0.56309	2938.55	0.75245	2937.66	0.81323	2937.06	0.83358	2939.58	0.83951	2937.82	0.83456	2940.95	0.82492
				2938.87	0.99553	2939.16	0.31612	2942.78	0.55872	2941.89	0.75498	2941	0.81987	2940.39	0.83222	2942.93	0.83702	2941.16	0.83642	2944.29	0.82992
				2942.21	1.00134	2942.5	0.31626	2946.12	0.56023	2945.23	0.75088	2944.34	0.81197	2943.73	0.83545	2946.27	0.84351	2944.5	0.8339	2947.63	0.8275
				2945.54	0.99944	2945.83	0.31582	2949.47	0.56356	2948.57	0.7499	2947.68	0.81575	2947.07	0.8326	2949.61	0.83546	2947.84	0.83186	2950.98	0.8286
				2948.88	0.98677	2949.17	0.31523	2952.8	0.56059	2951.91	0.74656	2951.02	0.81125	2950.41	0.83392	2952.95	0.83625	2951.18	0.83614	2954.32	0.82976
				2952.21	0.99703	2952.5	0.31606	2956.15	0.55803	2955.25	0.7467	2954.36	0.81365	2953.75	0.83672	2956.29	0.84326	2954.52	0.82821	2957.66	0.82712
				2955.55	0.99108	2955.84	0.31717	2959.49	0.5587	2958.58	0.74816	2957.7	0.81416	2957.09	0.82881	2959.63	0.83549	2957.86	0.83653	2961	0.82709
				2958.89	1.00072	2959.17	0.31638	2962.83	0.56073	2961.92	0.75054	2961.04	0.81691	2960.42	0.83088	2962.98	0.84361	2961.2	0.83599	2964.34	0.82827
				2962.22	1.00077	2962.5	0.31609	2966.18	0.56158	2965.26	0.74744	2964.38	0.81288	2963.76	0.83317	2966.32	0.84036	2964.54	0.83039	2967.68	0.82857
				2965.56	1.00123	2965.84	0.31676	2969.52	0.56394	2968.6	0.75043	2967.72	0.81636	2967.1	0.82802	2969.66	0.83818	2967.88	0.83918	2971.03	0.82729
				2968.9	0.99546	2969.18	0.3167	2972.86	0.56063	2971.94	0.74882	2971.06	0.81715	2970.44	0.83142	2973	0.8391	2971.22	0.8305	2974.37	0.83111
				2972.23	1.0008	2972.51	0.31623	2976.2	0.5588	2975.28	0.74953	2974.39	0.81545	2973.78	0.83501	2976.34	0.83764	2974.56	0.83588	2977.71	0.83162
				2975.57	1.00191	2975.85	0.31667	2979.54	0.56156	2978.62	0.74799	2977.73	0.81348	2977.11	0.83065	2979.68	0.84187	2977.9	0.83877	2981.05	0.83052
				2978.9	0.99273	2979.19	0.31668	2982.88	0.55973	2981.96	0.74903	2981.07	0.81191	2980.46	0.8328	2983.03	0.83918	2981.24	0.83837	2984.39	0.83403
				2982.24	1.00388	2982.52	0.31626	2986.22	0.55907	2985.3	0.75087	2984.41	0.81292	2983.79	0.8342	2986.36	0.83675	2984.58	0.84305	2987.73	0.83191
				2985.57	1.00083	2985.86	0.31522	2989.56	0.5564	2988.64	0.75208	2987.74	0.81723	2987.13	0.83188	2989.71	0.84412	2987.92	0.83466	2991.07	0.83357
				2988.91	0.99783	2989.2	0.31662	2992.91	0.55845	2991.98	0.75523	2991.08	0.81625	2990.47	0.82734	2993.05	0.83955	2991.26	0.83339	2994.42	0.82695
				2992.24	1.001	2992.53	0.31676	2996.25	0.55976	2995.32	0.75002	2994.42	0.81207	2993.81	0.83394	2996.39	0.8398	2994.6	0.8364	2997.76	0.82489
				2995.58	1.00073	2995.87	0.31621	2999.59	0.56219	2998.66	0.75278	2997.76	0.81228	2997.15	0.83208	2999.73	0.84422	2997.94	0.83284	3001.1	0.82271
				2998.92	1	2999.2	0.31526	3002.93	0.55658	3002	0.75179	3001.1	0.81504	3000.49	0.82792	3003.07	0.84318	3001.28	0.83468	3004.44	0.83237
				3002.25	1.00083	3002.54	0.31655	3006.27	0.56239	3005.34	0.75038	3004.44	0.81277	3003.83	0.83221	3006.41	0.8413	3004.62	0.83795	3007.78	0.82828
				3005.58	1.00344	3005.88	0.31507	3009.61	0.55957	3008.67	0.75253	3007.78	0.8123	3007.17	0.83969	3009.75	0.84451	3007.96	0.83223	3011.12	0.83143
				3008.92	0.99574	3009.21	0.31675	3012.96	0.55832	3012.01	0.75018	3011.11	0.80996	3010.51	0.83053	3013.1	0.84013	3011.31	0.83808	3014.46	0.82873
				3012.25	1.00774	3012.54	0.31579	3016.3	0.55869	3015.35	0.75285	3014.45	0.80956	3013.85	0.82772	3016.44	0.83808	3014.65	0.83639	3017.8	0.82465
				3015.58	1.00794	3015.88	0.31528	3019.64	0.55621	3018.69	0.74757	3017.79	0.81204	3017.19	0.83179	3019.78	0.84205	3017.99	0.8341	3021.15	0.82866
				3018.92	1.0134	3019.22	0.31575	3022.98	0.55763	3022.03	0.75465	3021.13	0.81303	3020.52	0.83739	3023.12	0.83829	3021.33	0.83257	3024.49	0.82712
				3022.25	1.00734	3022.55	0.3156	3026.32	0.55655	3025.37	0.75522	3024.47	0.81166	3023.86	0.83386	3026.46	0.836	3024.67	0.83208	3027.83	0.82735
				3025.58	1.01045	3025.89	0.31375	3029.66	0.55775	3028.71	0.75403	3027.81	0.81053	3027.21	0.83574	3029.8	0.8404	3028.01	0.83823	3031.17	0.83118
				3028.92	1.01224	3029.22	0.31592	3033	0.5585	3032.05	0.74759	3031.14	0.80594	3030.54	0.82841	3033.15	0.83581	3031.36	0.83388	3034.51	0.8256
				3032.25	1.0125	3032.56	0.31591	3036.34	0.55743	3035.39	0.75478	3034.48	0.81642	3033.88	0.83137	3036.49	0.84427	3034.7	0.83606	3037.85	0.82591
				3035.59	1.01271	3035.89	0.31666	3039.69	0.5579	3038.73	0.75212	3037.82	0.81322	3037.22	0.83762	3039.83	0.84208	3038.04	0.8372	3041.2	0.82816
				3038.93	1.00823	3039.24	0.31548	3043.03	0.55868	3042.07	0.75296	3041.16	0.81297	3040.56	0.83104	3043.17	0.83799	3041.38	0.82883	3044.54	0.8273
				3042.26	1.00359	3042.57	0.31443	3046.37	0.55607	3045.41	0.75287	3044.5	0.81229	3043.89	0.83062	3046.51	0.83541	3044.72	0.83589	3047.88	0.83127
				3045.6	1.01947	3045.91	0.31662	3049.71	0.55735	3048.75	0.75736	3047.84	0.81771	3047.23	0.83304	3049.85	0.8446	3048.06	0.83224	3051.22	0.8272
				3048.93	1.01023	3049.24	0.31499	3053.05	0.55779	3052.09	0.75684	3051.18	0.81557	3050.57	0.8327	3053.2	0.83913	3051.4	0.83595	3054.56	0.82787
				3052.27	1.0029	3052.57	0.31385	3056.39	0.55431	3055.43	0.75416	3054.51	0.81078	3053.91	0.83509	3056.54	0.8402	3054.74	0.83514	3057.9	0.82527
				3055.6	1.00672	3055.91	0.31466	3059.74	0.55617	3058.77	0.75205	3057.85	0.81069	3057.25	0.83121	3059.88	0.84196	3058.08	0.83335	3061.25	0.82727
				3058.93	1.00525	3059.25	0.31383	3063.08	0.55822	3062.11	0.75489	3061.19	0.81648	3060.59	0.82973	3063.22	0.84593	3061.42	0.83454	3064.59	0.82791
				3062.27	1.01493	3062.59	0.31561	3066.42	0.55669	3065.45	0.75399	3064.53	0.81314	3063.92	0.83382	3066.56	0.8392	3064.76	0.83509	3067.93	0.82668
				3065.6	1.00897	3065.92	0.31438	3069.76	0.5546	3068.79	0.75308	3067.87	0.81571	3067.26	0.83361	3069.9	0.83735	3068.1	0.83552	3071.27	0.82496
				3068.94	1.00937	3069.26	0.315	3073.1	0.55624	3072.13	0.75522	3071.2	0.80925	3070.6	0.83366	3073.25	0.83814	3071.44	0.83043	3074.61	0.82543
				3072.27	1.00997	3072.6	0.31337	3076.44	0.55718	3075.47	0.75636	3074.55	0.81043	3073.93	0.8321	3076.59	0.83804	3074.78	0.82872	3077.95	0.82693
				3075.61	1.00966	3075.93	0.3125	3079.79	0.55633	3078.8	0.7576	3077.88	0.80763	3077.27	0.832	3079.93	0.84376	3078.12	0.83244	3081.29	0.82869
				3078.94	1.01079	3079.26	0.314	3083.13	0.55463	3082.14	0.7512	3081.22	0.80626	3080.61	0.83514	3083.27	0.83823	3081.46	0.8316	3084.64	0.8305
				3082.28	1.0177	3082.6	0.313	3086.47	0.55766	3085.49	0.75928	3084.56	0.81542	3083.95	0.83307	3086.61	0.84074	3084.8	0.83151	3087.98	0.82526
				3085.61	1.01458	3085.94	0.31304	3089.81	0.55483	3088.82	0.75137	3087.9	0.81199	3087.29	0.83356	3089.95	0.83949	3088.14	0.83479	3091.32	0.82626
				3088.95	1.01001	3089.27	0.31418	3093.15	0.55647	3092.16	0.75183	3091.24	0.80657	3090.63	0.83338	3093.29	0.83455	3091.47	0.83281	3094.66	0.82579
				3092.28	1.01054	3092.61	0.31374	3096.49	0.55218	3095.5	0.76165	3094.58	0.81818	3093.97	0.83074	3096.64	0.83823	3094.81	0.82953	3098	0.8269
				3095.62	1.01349	3095.95	0.31365	3099.83	0.5563	3098.84	0.75525	3097.92	0.80899	3097.31	0.83639	3099.98	0.83762	3098.16	0.83424	3101.34	0.82439
				3098.95	1.01211	3099.28	0.31443	3103.18	0.55463	3102.18	0.75948	3101.25	0.81401	3100.64	0.83102	3103.32	0.84251	3101.5	0.83135	3104.68	0.82618
				3102.29	1.00908	3102.61	0.31321	3106.52	0.55244	3105.52	0.75562	3104.59	0.814	3103.98	0.83171	3106.66	0.8337	3104.84	0.83248	3108.02	0.82846
				3105.62	1.01567	3105.95	0.31283	3109.86	0.55612	3108.86	0.75341	3107.93	0.81105	3107.32	0.83833	3110	0.84158	3108.18	0.83007	3111.36	0.82698
				3108.96	1.0074	3109.29	0.31351	3113.2	0.55521	3112.2	0.76051	3111.27	0.81423	3110.66	0.83228	3113.34	0.83678	3111.52	0.83561	3114.71	0.82683
				3112.29	1.01571	3112.62	0.31346	3116.54	0.55129	3115.54	0.75718	3114.61	0.81216	3113.99	0.83175	3116.68	0.83993	3114.86	0.83466	3118.05	0.82709
				3115.63	1.00628	3115.96	0.31268	3119.88	0.55717	3118.88	0.75572	3117.95	0.81393	3117.34	0.82725	3120.03	0.83998	3118.2	0.83831	3121.39	0.82811
				3118.97	1.01439	3119.3	0.31322	3123.22	0.55116	3122.22	0.75624	3121.29	0.81618	3120.67	0.835	3123.37	0.83846	3121.54	0.83218	3124.73	0.83224
				3122.3	1.01156	3122.63	0.3128	3126.56	0.55559	3125.55	0.7589	3124.63	0.80992	3124.01	0.83667	3126.71	0.83362	3124.89	0.83275	3128.07	0.82777
				3125.64	1.01065	3125.97	0.31235	3129.91	0.5548	3128.89	0.75495	3127.97	0.81677	3127.35	0.83164	3130.05	0.83866	3128.23	0.83576	3131.41	0.82766
				3128.97	1.0153	3129.31	0.31328	3133.25	0.55256	3132.23	0.75453	3131.31	0.80918	3130.69	0.83877	3133.39	0.8414	3131.57	0.83224	3134.75	0.82443
				3132.31	1.01397	3132.64	0.31215	3136.59	0.55423	3135.58	0.75652	3134.64	0.81176	3134.03	0.83411	3136.73	0.84398	3134.91	0.82973	3138.09	0.82781
				3135.65	1.01351	3135.97	0.31261	3139.93	0.55363	3138.92	0.75602	3137.98	0.80867	3137.36	0.83402	3140.08	0.84397	3138.25	0.83114	3141.44	0.82791
				3138.99	1.00734	3139.31	0.31162	3143.27	0.55644	3142.26	0.75704	3141.32	0.81488	3140.71	0.83589	3143.42	0.8377	3141.59	0.83337	3144.78	0.82949
				3142.32	1.01604	3142.65	0.31076	3146.61	0.55238	3145.6	0.76215	3144.66	0.81368	3144.04	0.82859	3146.76	0.83276	3144.93	0.83695	3148.12	0.8291
				3145.66	1.0146	3145.98	0.31219	3149.96	0.55211	3148.94	0.75528	3147.99	0.81398	3147.38	0.83123	3150.1	0.84027	3148.27	0.83399	3151.47	0.82623
				3148.99	1.0112	3149.32	0.31184	3153.3	0.55444	3152.28	0.75807	3151.34	0.81121	3150.72	0.82627	3153.44	0.83974	3151.61	0.83607	3154.81	0.82768
				3152.33	1.00954	3152.66	0.31133	3156.64	0.55503	3155.62	0.7581	3154.68	0.81152	3154.06	0.8313	3156.78	0.84024	3154.95	0.83232	3158.15	0.82505
				3155.66	1.01938	3155.99	0.31236	3159.98	0.5501	3158.97	0.75907	3158.01	0.8123	3157.4	0.82931	3160.12	0.8377	3158.29	0.82908	3161.49	0.82663
				3159	1.0047	3159.33	0.31131	3163.32	0.55018	3162.3	0.76161	3161.35	0.81628	3160.74	0.83077	3163.46	0.83687	3161.63	0.83047	3164.83	0.82819
				3162.34	1.01566	3162.67	0.31062	3166.66	0.5538	3165.65	0.75746	3164.69	0.80752	3164.07	0.82731	3166.8	0.83924	3164.97	0.83486	3168.17	0.82901
				3165.67	1.00855	3166	0.31208	3170.01	0.55305	3168.99	0.76429	3168.03	0.8094	3167.42	0.8303	3170.14	0.83966	3168.31	0.83539	3171.51	0.82605
				3169.01	1.00687	3169.34	0.31158	3173.34	0.55085	3172.33	0.75608	3171.36	0.81046	3170.76	0.83343	3173.49	0.83739	3171.65	0.83549	3174.85	0.82368
				3172.34	1.00792	3172.67	0.31101	3176.69	0.55026	3175.68	0.76088	3174.71	0.81414	3174.1	0.82667	3176.83	0.83333	3174.99	0.83382	3178.2	0.82644
				3175.68	1.00571	3176.01	0.31032	3180.03	0.55315	3179.01	0.76182	3178.04	0.81755	3177.44	0.83527	3180.17	0.83467	3178.33	0.82627	3181.54	0.83376
				3179.02	1.00691	3179.35	0.30994	3183.37	0.55163	3182.35	0.76104	3181.38	0.80917	3180.78	0.83275	3183.51	0.84274	3181.67	0.83242	3184.88	0.8261
				3182.35	1.00925	3182.69	0.30992	3186.71	0.54915	3185.7	0.76081	3184.72	0.80829	3184.12	0.82967	3186.85	0.83837	3185.01	0.83206	3188.22	0.82502
				3185.69	1.01264	3186.02	0.31016	3190.05	0.55174	3189.04	0.75678	3188.06	0.81241	3187.46	0.836	3190.2	0.83767	3188.35	0.83195	3191.56	0.82632
				3189.03	1.00922	3189.36	0.31058	3193.4	0.55224	3192.38	0.76475	3191.4	0.80924	3190.8	0.83338	3193.54	0.83734	3191.69	0.83501	3194.9	0.82768
				3192.36	0.99739	3192.7	0.31052	3196.74	0.55371	3195.72	0.76059	3194.74	0.812	3194.14	0.83246	3196.88	0.83807	3195.03	0.83269	3198.25	0.82821
				3195.7	1.00285	3196.03	0.31018	3200.08	0.55204	3199.06	0.75971	3198.07	0.81448	3197.47	0.8313	3200.22	0.84171	3198.37	0.83082	3201.59	0.82156
				3199.03	1.00204	3199.36	0.30996	3203.42	0.55157	3202.4	0.75519	3201.41	0.81805	3200.81	0.82802	3203.56	0.8467	3201.71	0.82779	3204.93	0.82582
				3202.37	0.99594	3202.7	0.31033	3206.76	0.55448	3205.74	0.75582	3204.75	0.80901	3204.15	0.83563	3206.9	0.84045	3205.05	0.83602	3208.27	0.8287
				3205.7	1.00561	3206.03	0.30944	3210.1	0.5501	3209.08	0.75984	3208.09	0.80941	3207.49	0.83206	3210.24	0.84167	3208.4	0.8334	3211.61	0.82534
				3209.04	1.00945	3209.37	0.30842	3213.45	0.55145	3212.42	0.76552	3211.43	0.80654	3210.83	0.83472	3213.59	0.83774	3211.74	0.8295	3214.96	0.82423
				3212.38	1.00102	3212.71	0.30867	3216.79	0.55484	3215.77	0.75772	3214.77	0.80849	3214.17	0.83558	3216.93	0.83377	3215.07	0.83389	3218.3	0.82793
				3215.71	1.0034	3216.04	0.30953	3220.12	0.55159	3219.11	0.7603	3218.11	0.81596	3217.51	0.8347	3220.27	0.83522	3218.42	0.83222	3221.64	0.82478
				3219.05	1.00202	3219.38	0.30853	3223.47	0.55008	3222.45	0.75534	3221.45	0.81266	3220.85	0.83221	3223.61	0.84556	3221.76	0.83805	3224.98	0.82414
				3222.38	1.00226	3222.71	0.30786	3226.81	0.55268	3225.79	0.76221	3224.79	0.81126	3224.19	0.8292	3226.95	0.84132	3225.1	0.83216	3228.32	0.82492
				3225.72	1.00137	3226.05	0.30836	3230.15	0.54792	3229.13	0.7651	3228.13	0.81015	3227.53	0.83334	3230.29	0.8431	3228.44	0.83367	3231.66	0.82769
				3229.05	0.99762	3229.38	0.30804	3233.49	0.55253	3232.47	0.75712	3231.47	0.81745	3230.87	0.8323	3233.64	0.83759	3231.78	0.8316	3235	0.82204
				3232.39	0.99775	3232.72	0.30747	3236.83	0.54966	3235.81	0.7562	3234.81	0.81572	3234.21	0.82868	3236.98	0.83588	3235.12	0.83968	3238.34	0.82635
				3235.72	0.99426	3236.05	0.3086	3240.18	0.55108	3239.15	0.76013	3238.15	0.81042	3237.54	0.82778	3240.32	0.83709	3238.47	0.82847	3241.68	0.82809
				3239.06	0.99607	3239.39	0.3084	3243.52	0.55051	3242.49	0.76165	3241.48	0.81137	3240.88	0.83413	3243.66	0.83945	3241.81	0.82827	3245.03	0.82491
				3242.4	0.99776	3242.72	0.30891	3246.91	0.55242	3245.83	0.76337	3244.82	0.80788	3244.22	0.83697	3247	0.8394	3245.15	0.83701	3248.36	0.82404
				3245.74	0.99892	3246.06	0.30857	3250.26	0.5501	3249.17	0.7603	3248.16	0.80716	3247.56	0.83207	3250.34	0.83984	3248.49	0.83338	3251.71	0.82962
				3249.07	0.99342	3249.4	0.30794	3253.6	0.54699	3252.51	0.75813	3251.51	0.80847	3250.9	0.83177	3253.68	0.8382	3251.83	0.83437	3255.05	0.8241
				3252.4	0.99293	3252.74	0.3078	3256.94	0.55102	3255.84	0.76343	3254.84	0.81037	3254.24	0.8279	3257.03	0.8402	3255.17	0.83081	3258.39	0.82254
				3255.74	0.9938	3256.07	0.30687	3260.28	0.54535	3259.18	0.76105	3258.18	0.81598	3257.58	0.82938	3260.37	0.8367	3258.51	0.83125	3261.74	0.82673
				3259.07	0.99105	3259.41	0.30579	3263.62	0.54986	3262.52	0.76243	3261.51	0.81191	3260.92	0.83106	3263.71	0.83047	3261.86	0.84082	3265.07	0.82557
				3262.4	0.99167	3262.75	0.30601	3266.96	0.55078	3265.86	0.75807	3264.86	0.8157	3264.26	0.82842	3267.05	0.83649	3265.2	0.82979	3268.41	0.82955
				3265.74	0.9896	3266.09	0.30591	3270.3	0.55026	3269.2	0.76354	3268.19	0.81594	3267.6	0.83198	3270.39	0.83753	3268.54	0.83525	3271.76	0.82916
				3269.08	0.99786	3269.42	0.30681	3273.64	0.54863	3272.54	0.76189	3271.53	0.80752	3270.94	0.82917	3273.73	0.84735	3271.88	0.83162	3275.1	0.82453
				3272.41	0.99572	3272.75	0.30803	3276.98	0.5485	3275.88	0.75764	3274.87	0.81426	3274.28	0.82856	3277.07	0.84003	3275.22	0.83243	3278.44	0.82831
				3275.76	0.99577	3276.09	0.30737	3280.32	0.54803	3279.22	0.7611	3278.21	0.80961	3277.61	0.83615	3280.42	0.83219	3278.56	0.83445	3281.78	0.82942
				3279.09	0.99135	3279.42	0.30707	3283.66	0.54939	3282.56	0.75896	3281.55	0.81867	3280.95	0.83313	3283.76	0.83615	3281.9	0.83187	3285.12	0.82268
				3282.43	0.99642	3282.76	0.30703	3287.01	0.54724	3285.9	0.75945	3284.89	0.81211	3284.29	0.82747	3287.1	0.83887	3285.24	0.83238	3288.47	0.83059
				3285.76	0.99395	3286.09	0.30771	3290.34	0.54924	3289.24	0.76173	3288.22	0.80991	3287.62	0.82828	3290.44	0.84171	3288.59	0.83259	3291.81	0.8278
				3289.1	0.99626	3289.43	0.30734	3293.69	0.54824	3292.58	0.76223	3291.56	0.81506	3290.96	0.83184	3293.78	0.84105	3291.93	0.83161	3295.15	0.82872
				3292.43	0.99043	3292.76	0.30694	3297.03	0.5494	3295.92	0.76321	3294.9	0.81402	3294.3	0.83006	3297.12	0.8336	3295.27	0.83375	3298.49	0.82258
				3295.77	0.98666	3296.1	0.30602	3300.37	0.54895	3299.26	0.75822	3298.24	0.81095	3297.64	0.829	3300.47	0.84313	3298.61	0.83415	3301.83	0.82436
				3299.11	0.99451	3299.44	0.30659	3303.71	0.55089	3302.6	0.76087	3301.58	0.8132	3300.98	0.83462	3303.81	0.83745	3301.95	0.83344	3305.17	0.82577
				3302.45	0.99257	3302.77	0.30771	3307.06	0.54927	3305.93	0.75781	3304.92	0.81568	3304.32	0.83402	3307.15	0.84033	3305.3	0.82584	3308.51	0.83098
				3305.78	0.99267	3306.11	0.3061	3310.4	0.54739	3309.28	0.76638	3308.26	0.80988	3307.66	0.83167	3310.49	0.83852	3308.64	0.83199	3311.86	0.82623
				3309.11	0.99211	3309.45	0.30553	3313.74	0.54953	3312.62	0.76182	3311.6	0.81075	3311	0.82908	3313.83	0.83932	3311.98	0.82913	3315.2	0.82603
				3312.45	0.99546	3312.78	0.30443	3317.08	0.54776	3315.96	0.76335	3314.94	0.80985	3314.33	0.82689	3317.17	0.84345	3315.32	0.83821	3318.53	0.82928
				3315.79	0.99582	3316.12	0.30504	3320.42	0.54606	3319.29	0.76415	3318.28	0.80896	3317.67	0.83049	3320.52	0.84347	3318.66	0.83176	3321.88	0.82696
				3319.12	1.00108	3319.46	0.30536	3323.76	0.54731	3322.63	0.76077	3321.61	0.81135	3321.01	0.8344	3323.86	0.83807	3322.01	0.83256	3325.22	0.82844
				3322.46	0.99841	3322.79	0.30451	3327.1	0.54929	3325.97	0.75826	3324.96	0.81258	3324.35	0.8319	3327.2	0.83321	3325.34	0.82982	3328.56	0.8283
				3325.79	1.00025	3326.13	0.30466	3330.44	0.54537	3329.31	0.76512	3328.3	0.81158	3327.69	0.83157	3330.54	0.836	3328.69	0.83228	3331.9	0.82613
				3329.13	0.995	3329.46	0.30524	3333.78	0.54956	3332.65	0.7606	3331.63	0.80932	3331.03	0.8289	3333.88	0.83774	3332.03	0.83983	3335.24	0.82714
				3332.47	1.00086	3332.8	0.30392	3337.12	0.5453	3335.99	0.76703	3334.97	0.809	3334.37	0.83373	3337.22	0.84483	3335.37	0.8307	3338.58	0.82146
				3335.8	0.98877	3336.13	0.3056	3340.47	0.54794	3339.33	0.76616	3338.31	0.81548	3337.7	0.83464	3340.56	0.83785	3338.71	0.83118	3341.93	0.82304
				3339.14	0.99784	3339.47	0.30452	3343.81	0.54646	3342.67	0.76111	3341.65	0.80826	3341.04	0.83053	3343.9	0.83494	3342.05	0.83069	3345.27	0.82395
				3342.47	1.00933	3342.81	0.3035	3347.15	0.54603	3346.01	0.76326	3344.99	0.81497	3344.38	0.83613	3347.25	0.83678	3345.39	0.83182	3348.61	0.82344
				3345.81	0.99494	3346.14	0.30369	3350.49	0.54639	3349.35	0.76814	3348.33	0.81478	3347.72	0.83293	3350.59	0.84332	3348.74	0.83077	3351.95	0.83396
				3349.15	0.99099	3349.48	0.3043	3353.83	0.54778	3352.68	0.76559	3351.7	0.80895	3351.06	0.83224	3353.93	0.83886	3352.07	0.8341	3355.3	0.82896
				3352.48	0.99485	3352.82	0.30359	3357.17	0.54742	3356.02	0.75932	3355.22	0.80943	3354.4	0.83815	3357.27	0.83455	3355.41	0.83496	3358.64	0.82647
				3355.82	1.00253	3356.16	0.30328	3360.51	0.54652	3359.36	0.76107	3358.56	0.80837	3357.74	0.83029	3360.61	0.83861	3358.76	0.83291	3361.98	0.82503
				3359.16	0.99124	3359.49	0.30204	3363.86	0.549	3362.71	0.75978	3361.9	0.81282	3361.08	0.82943	3363.95	0.83363	3362.1	0.82782	3365.32	0.82096
				3362.49	1.00124	3362.82	0.30308	3367.2	0.54624	3366.05	0.76093	3365.24	0.80911	3364.42	0.83006	3367.29	0.83812	3365.44	0.83093	3368.66	0.82704
				3365.83	1.00329	3366.16	0.30352	3370.54	0.54738	3369.39	0.76324	3368.58	0.81031	3367.75	0.83348	3370.64	0.83549	3368.79	0.83506	3372.01	0.83174
				3369.16	0.99738	3369.49	0.3034	3373.88	0.54757	3372.73	0.76245	3371.93	0.81373	3371.09	0.82607	3373.98	0.83877	3372.13	0.83437	3375.34	0.82504
				3372.5	1.00605	3372.83	0.30364	3377.22	0.54391	3376.07	0.7646	3375.26	0.81237	3374.43	0.83161	3377.32	0.83892	3375.47	0.83175	3378.69	0.82403
				3375.83	0.98943	3376.16	0.30312	3380.57	0.54629	3379.41	0.76194	3378.6	0.80947	3377.77	0.83712	3380.66	0.83512	3378.81	0.83065	3382.03	0.82814
				3379.17	0.98929	3379.5	0.30173	3383.91	0.54601	3382.75	0.75603	3381.94	0.8141	3381.11	0.8311	3384	0.83967	3382.15	0.82957	3385.36	0.82661
				3382.5	1.00211	3382.84	0.30143	3387.25	0.54859	3386.09	0.76199	3385.28	0.80939	3384.45	0.82878	3387.34	0.83633	3385.49	0.83162	3388.71	0.82758
				3385.83	0.99733	3386.17	0.30361	3390.59	0.54892	3389.42	0.76112	3388.62	0.81009	3387.79	0.83177	3390.68	0.83542	3388.84	0.83684	3392.05	0.82616
				3389.17	0.99287	3389.51	0.30308	3393.93	0.54587	3392.76	0.76908	3391.96	0.81442	3391.12	0.83296	3394.03	0.83896	3392.18	0.83303	3395.39	0.82777
				3392.5	0.9927	3392.85	0.30113	3397.27	0.54484	3396.1	0.76212	3395.3	0.81112	3394.46	0.83726	3397.37	0.84105	3395.52	0.83395	3398.73	0.83055
				3395.84	1.00501	3396.18	0.30238	3400.61	0.54854	3399.44	0.75958	3398.65	0.80609	3397.8	0.83024	3400.71	0.83717	3398.86	0.83314	3402.07	0.82617
				3399.17	1.00125	3399.51	0.30235	3403.96	0.5468	3402.78	0.75891	3401.98	0.81078	3401.14	0.83412	3404.05	0.83627	3402.2	0.83498	3405.42	0.82832
				3402.51	1.00389	3402.85	0.30296	3407.3	0.54742	3406.12	0.7588	3405.32	0.81017	3404.48	0.82633	3407.39	0.83943	3405.55	0.83193	3408.76	0.8282
				3405.85	0.99248	3406.19	0.30148	3410.64	0.5447	3409.46	0.75917	3408.66	0.81139	3407.82	0.83108	3410.74	0.83891	3408.89	0.83791	3412.1	0.82915
				3409.19	0.99241	3409.53	0.3012	3413.98	0.5413	3412.8	0.76303	3412	0.81365	3411.16	0.83143	3414.07	0.83449	3412.22	0.83091	3415.45	0.82996
				3412.53	0.99681	3412.86	0.30198	3417.32	0.54503	3416.14	0.76371	3415.34	0.81046	3414.5	0.82658	3417.42	0.84181	3415.56	0.82825	3418.78	0.83038
				3415.86	1.00599	3416.2	0.30156	3420.66	0.54578	3419.48	0.76693	3418.68	0.80499	3417.84	0.83342	3420.76	0.8442	3418.91	0.83066	3422.12	0.82915
				3419.2	0.99418	3419.54	0.30215	3424	0.54783	3422.82	0.75989	3422.02	0.80623	3421.17	0.83371	3424.1	0.83656	3422.25	0.82874	3425.47	0.82323
				3422.54	0.99873	3422.87	0.30024	3427.34	0.54334	3426.16	0.75954	3425.36	0.81074	3424.51	0.83287	3427.44	0.83505	3425.59	0.83014	3428.81	0.82716
				3425.87	0.99816	3426.21	0.30096	3430.69	0.54409	3429.5	0.76172	3428.7	0.80791	3427.85	0.83212	3430.78	0.83631	3428.93	0.83499	3432.15	0.83096
				3429.21	0.99985	3429.54	0.30039	3434.03	0.54374	3432.84	0.76012	3432.04	0.81393	3431.19	0.8354	3434.12	0.84061	3432.27	0.83812	3435.49	0.82227
				3432.54	0.99435	3432.88	0.3006	3437.37	0.54632	3436.18	0.76287	3435.38	0.80949	3434.53	0.83222	3437.46	0.83647	3435.61	0.82966	3438.83	0.82499
				3435.88	0.99508	3436.22	0.30007	3440.71	0.54322	3439.52	0.76696	3438.72	0.81009	3437.86	0.82911	3440.8	0.8376	3438.96	0.8316	3442.18	0.82371
				3439.22	1.00173	3439.55	0.3006	3444.05	0.54438	3442.86	0.76445	3442.06	0.80995	3441.2	0.82883	3444.15	0.83872	3442.3	0.83199	3445.51	0.82663
				3442.55	1.00179	3442.89	0.29956	3447.39	0.54357	3446.2	0.76321	3445.39	0.81119	3444.54	0.83244	3447.49	0.83829	3445.64	0.83388	3448.86	0.8253
				3445.89	0.99635	3446.23	0.30013	3450.74	0.54251	3449.54	0.76026	3448.74	0.80747	3447.88	0.83484	3450.83	0.83877	3448.98	0.83026	3452.2	0.82793
				3449.22	0.99336	3449.56	0.30165	3454.08	0.54272	3452.89	0.76329	3452.07	0.81031	3451.22	0.82975	3454.17	0.83633	3452.32	0.83827	3455.54	0.82713
				3452.56	0.99865	3452.9	0.29975	3457.42	0.54126	3456.23	0.7634	3455.41	0.80589	3454.56	0.83226	3457.51	0.83772	3455.66	0.83538	3458.88	0.82598
				3455.89	1.00717	3456.24	0.29965	3460.76	0.54125	3459.57	0.75814	3458.75	0.81319	3457.9	0.8332	3460.85	0.83676	3459.01	0.83058	3462.22	0.8304
				3459.22	0.99276	3459.57	0.30034	3464.09	0.54208	3462.91	0.7601	3462.09	0.8115	3461.24	0.83311	3464.2	0.83571	3462.35	0.83142	3465.56	0.82499
				3462.57	0.99936	3462.91	0.2995	3467.44	0.54194	3466.25	0.76349	3465.43	0.80409	3464.57	0.83399	3467.54	0.84224	3465.69	0.8371	3468.91	0.82717
				3465.9	1.00219	3466.25	0.29901	3470.78	0.5468	3469.59	0.76068	3468.76	0.81029	3467.91	0.83286	3470.88	0.83994	3469.03	0.83202	3472.25	0.82483
				3469.24	0.99989	3469.59	0.30044	3474.12	0.54398	3472.93	0.76441	3472.1	0.80585	3471.25	0.83431	3474.22	0.84034	3472.37	0.83212	3475.59	0.82369
				3472.57	1.00532	3472.93	0.29944	3477.46	0.54097	3476.28	0.76096	3475.44	0.80493	3474.59	0.82388	3477.56	0.84336	3475.71	0.83162	3478.93	0.82401
				3475.91	0.99623	3476.26	0.29949	3480.8	0.54249	3479.61	0.75619	3478.78	0.80852	3477.92	0.82772	3480.9	0.83767	3479.06	0.8335	3482.27	0.82367
				3479.25	1.00447	3479.6	0.29911	3484.14	0.54046	3482.96	0.7622	3482.12	0.81153	3481.26	0.83501	3484.25	0.8414	3482.4	0.8314	3485.61	0.82669
				3482.58	1.00416	3482.93	0.29887	3487.49	0.54287	3486.3	0.7665	3485.47	0.81287	3484.6	0.82667	3487.59	0.83332	3485.74	0.83232	3488.96	0.82763
				3485.92	0.9988	3486.27	0.29984	3490.83	0.53942	3489.64	0.76099	3488.8	0.80251	3487.94	0.83203	3490.93	0.83526	3489.08	0.83026	3492.3	0.82359
				3489.26	1.00429	3489.61	0.29848	3494.17	0.54565	3492.98	0.76194	3492.14	0.81023	3491.28	0.83553	3494.27	0.84262	3492.42	0.8271	3495.64	0.82485
				3492.59	0.99858	3492.95	0.29775	3497.51	0.54221	3496.32	0.76108	3495.48	0.80859	3494.61	0.83292	3497.61	0.84069	3495.76	0.83593	3498.98	0.8229
				3495.93	1.00743	3496.28	0.29728	3500.85	0.54287	3499.66	0.76263	3498.82	0.81125	3497.95	0.83136	3500.95	0.83818	3499.1	0.83237	3502.32	0.82029
				3499.26	0.98979	3499.62	0.29779	3504.2	0.54424	3503.01	0.75883	3502.16	0.80343	3501.29	0.83168	3504.3	0.84188	3502.44	0.83256	3505.66	0.82113
				3502.6	1.00713	3502.95	0.29871	3507.54	0.54434	3506.35	0.76348	3505.5	0.81069	3504.63	0.82989	3507.64	0.83675	3505.78	0.8321	3509	0.82212
				3505.94	0.99792	3506.29	0.29789	3510.88	0.54243	3509.69	0.76133	3508.84	0.80718	3507.97	0.83688	3510.98	0.83977	3509.13	0.83236	3512.34	0.82044
				3509.27	1.00228	3509.63	0.29799	3514.22	0.53951	3513.03	0.7567	3512.18	0.80454	3511.3	0.83009	3514.32	0.83851	3512.47	0.83068	3515.68	0.82252
				3512.61	1.00656	3512.96	0.29885	3517.56	0.54104	3516.37	0.76506	3515.52	0.80863	3514.65	0.82762	3517.66	0.83748	3515.81	0.8289	3519.03	0.82665
				3515.94	1.00448	3516.3	0.29702	3520.9	0.54133	3519.71	0.76051	3518.86	0.80813	3517.99	0.83521	3521.01	0.8393	3519.15	0.83323	3522.37	0.82363
				3519.28	1.00318	3519.64	0.29742	3524.24	0.54032	3523.05	0.76357	3522.2	0.80415	3521.32	0.82649	3524.35	0.83599	3522.49	0.83256	3525.71	0.82347
				3522.62	0.99689	3522.97	0.29876	3527.58	0.54009	3526.39	0.76131	3525.54	0.81374	3524.66	0.82866	3527.69	0.83835	3525.83	0.83176	3529.05	0.8242
				3525.95	1.00468	3526.31	0.29697	3530.93	0.54018	3529.73	0.7619	3528.88	0.80906	3528	0.83728	3531.03	0.83973	3529.18	0.83176	3532.39	0.82116
				3529.29	1.00159	3529.64	0.29698	3534.27	0.54132	3533.08	0.76305	3532.22	0.80867	3531.34	0.82988	3534.37	0.83396	3532.52	0.83511	3535.74	0.82627
				3532.62	1.00056	3532.98	0.29797	3537.61	0.541	3536.42	0.76122	3535.56	0.81394	3534.68	0.83092	3537.71	0.83751	3535.86	0.83148	3539.08	0.82575
				3535.96	1.00027	3536.32	0.29761	3540.95	0.53984	3539.76	0.76494	3538.9	0.81284	3538.02	0.83292	3541.05	0.84059	3539.2	0.83279	3542.42	0.82364
				3539.3	1.00104	3539.65	0.29737	3544.29	0.54035	3543.1	0.76573	3542.24	0.8048	3541.36	0.8274	3544.39	0.83647	3542.54	0.83304	3545.76	0.82514
				3542.64	1.00437	3542.99	0.2972	3547.63	0.54042	3546.44	0.75759	3545.58	0.81014	3544.7	0.83077	3547.74	0.8433	3545.88	0.83084	3549.1	0.82189
				3545.97	1.00108	3546.32	0.29635	3550.97	0.54029	3549.78	0.76046	3548.92	0.80742	3548.04	0.83551	3551.08	0.83922	3549.22	0.83625	3552.45	0.82304
				3549.31	1.00627	3549.66	0.29719	3554.31	0.54034	3553.13	0.76343	3552.26	0.8146	3551.38	0.82429	3554.42	0.83692	3552.56	0.82761	3555.79	0.82572
				3552.65	1.0045	3552.99	0.29622	3557.65	0.5394	3556.47	0.76586	3555.61	0.81041	3554.72	0.82861	3557.76	0.84111	3555.9	0.83396	3559.13	0.82599
				3555.98	1.00705	3556.33	0.2961	3560.99	0.54096	3559.8	0.76483	3558.94	0.80981	3558.06	0.83727	3561.1	0.84046	3559.25	0.83558	3562.47	0.82268
				3559.32	1.00434	3559.67	0.29673	3564.34	0.5405	3563.15	0.76032	3562.28	0.80734	3561.4	0.82171	3564.45	0.84117	3562.59	0.83112	3565.81	0.82591
				3562.65	0.9977	3563	0.29727	3567.68	0.53916	3566.49	0.75625	3565.63	0.81256	3564.74	0.83189	3567.79	0.83727	3565.93	0.83739	3569.15	0.82646
				3565.99	1.0003	3566.34	0.2956	3571.02	0.53799	3569.83	0.75443	3568.97	0.81255	3568.07	0.8343	3571.13	0.84056	3569.27	0.83221	3572.49	0.82696
				3569.33	0.99313	3569.68	0.29613	3574.36	0.53902	3573.17	0.76669	3572.3	0.80498	3571.41	0.83469	3574.47	0.83504	3572.61	0.82851	3575.83	0.82381
				3572.66	1.00199	3573.01	0.29628	3577.71	0.54115	3576.51	0.75685	3575.64	0.80572	3574.75	0.8267	3577.81	0.84012	3575.95	0.83242	3579.17	0.82869
				3576	1.00195	3576.35	0.29571	3581.05	0.53683	3579.85	0.75972	3578.98	0.80718	3578.09	0.83058	3581.15	0.83781	3579.3	0.82617	3582.51	0.82304
				3579.34	0.99808	3579.68	0.29583	3584.39	0.53928	3583.19	0.75923	3582.32	0.81244	3581.43	0.83158	3584.49	0.83717	3582.64	0.8373	3585.85	0.82508
				3582.68	0.99717	3583.01	0.29598	3587.74	0.53766	3586.53	0.75569	3585.66	0.80997	3584.77	0.83197	3587.83	0.83302	3585.98	0.83275	3589.2	0.82153
				3586.01	1.00061	3586.35	0.29561	3591.08	0.53908	3589.86	0.7605	3589	0.80969	3588.11	0.82661	3591.17	0.84176	3589.32	0.83319	3592.54	0.82912
				3589.35	0.99943	3589.69	0.29539	3594.42	0.53636	3593.2	0.76198	3592.34	0.80286	3591.45	0.83281	3594.51	0.83679	3592.66	0.82785	3595.88	0.82903
				3592.68	1.00608	3593.02	0.2959	3597.76	0.5422	3596.54	0.76224	3595.68	0.80945	3594.79	0.82702	3597.86	0.83748	3596	0.83076	3599.22	0.82101
				3596.02	1.00542	3596.36	0.29572	3601.1	0.53859	3599.88	0.76607	3599.01	0.81644	3598.13	0.82484	3601.2	0.83947	3599.35	0.83326	3602.57	0.82502
				3599.35	1.00218	3599.7	0.29565	3604.45	0.53897	3603.22	0.75978	3602.35	0.80973	3601.47	0.82619	3604.54	0.8376	3602.69	0.83038	3605.91	0.81929
				3602.69	0.99272	3603.03	0.29626	3607.79	0.54172	3606.56	0.75919	3605.69	0.8074	3604.81	0.83036	3607.88	0.83846	3606.03	0.82893	3609.25	0.82641
				3606.03	1.00353	3606.37	0.29489	3611.13	0.53799	3609.9	0.7617	3609.03	0.80809	3608.14	0.82633	3611.22	0.84522	3609.37	0.82889	3612.59	0.82604
				3609.36	1.0021	3609.7	0.29521	3614.47	0.53853	3613.24	0.7662	3612.37	0.80788	3611.48	0.83372	3614.56	0.83446	3612.71	0.83304	3615.93	0.82227
				3612.7	0.99806	3613.04	0.29447	3617.81	0.53909	3616.58	0.76023	3615.71	0.81254	3614.82	0.83537	3617.9	0.8413	3616.05	0.83319	3619.27	0.82365
				3616.03	0.9995	3616.38	0.29569	3621.15	0.53707	3619.92	0.76204	3619.05	0.81072	3618.16	0.83046	3621.25	0.83454	3619.4	0.8255	3622.61	0.82386
				3619.36	1.00734	3619.71	0.29447	3624.5	0.53936	3623.27	0.76226	3622.39	0.80819	3621.49	0.83258	3624.59	0.83563	3622.74	0.83067	3625.96	0.82533
				3622.7	1.00429	3623.05	0.29502	3627.84	0.53758	3626.61	0.76175	3625.73	0.80815	3624.83	0.8314	3627.93	0.83518	3626.08	0.83334	3629.3	0.82028
				3626.03	1.00703	3626.38	0.29488	3631.18	0.53784	3629.95	0.75714	3629.07	0.80897	3628.18	0.82767	3631.27	0.84162	3629.42	0.83466	3632.64	0.82432
				3629.36	1.00171	3629.72	0.29375	3634.52	0.53582	3633.29	0.76586	3632.41	0.80887	3631.51	0.8345	3634.61	0.83784	3632.76	0.83135	3635.98	0.82726
				3632.7	1.00702	3633.06	0.29586	3637.86	0.53866	3636.62	0.75832	3635.75	0.80793	3634.85	0.82557	3637.95	0.8387	3636.1	0.82493	3639.32	0.82186
				3636.03	1.00495	3636.39	0.29504	3641.21	0.53455	3639.97	0.76457	3639.08	0.81638	3638.19	0.83442	3641.29	0.83774	3639.45	0.82803	3642.66	0.82488
				3639.36	1.00319	3639.73	0.29544	3644.55	0.53695	3643.3	0.75695	3642.42	0.80672	3641.53	0.82914	3644.64	0.83955	3642.78	0.83282	3646	0.82445
				3642.7	0.9996	3643.07	0.29435	3647.89	0.53781	3646.64	0.76195	3645.76	0.80918	3644.86	0.82563	3647.98	0.83865	3646.12	0.82739	3649.34	0.81927
				3646.03	1.0086	3646.4	0.29349	3651.23	0.53591	3649.99	0.75801	3649.1	0.81179	3648.2	0.8326	3651.32	0.84324	3649.47	0.83115	3652.69	0.82196
				3649.36	0.99649	3649.74	0.29453	3654.57	0.53173	3653.32	0.75982	3652.44	0.80821	3651.54	0.83334	3654.66	0.83565	3652.81	0.83161	3656.03	0.82431
				3652.7	1.00711	3653.07	0.29401	3657.91	0.53678	3656.66	0.76358	3655.78	0.80706	3654.88	0.83295	3658	0.838	3656.15	0.8322	3659.37	0.82344
				3656.03	0.99219	3656.41	0.29432	3661.26	0.53806	3660	0.76222	3659.11	0.80711	3658.22	0.82985	3661.34	0.83894	3659.49	0.8341	3662.71	0.8249
				3659.36	1.00003	3659.75	0.29472	3664.59	0.53569	3663.34	0.76191	3662.45	0.80959	3661.56	0.82661	3664.69	0.83383	3662.83	0.82892	3666.05	0.8285
				3662.7	1.00457	3663.08	0.29383	3667.94	0.53746	3666.68	0.76176	3665.79	0.81175	3664.9	0.83075	3668.03	0.84722	3666.17	0.82751	3669.4	0.82003
				3666.04	0.99683	3666.42	0.29445	3671.27	0.5357	3670.02	0.76	3669.13	0.80689	3668.24	0.83076	3671.37	0.83691	3669.52	0.83278	3672.74	0.82607
				3669.37	0.99923	3669.76	0.29496	3674.61	0.53433	3673.36	0.75966	3672.47	0.81163	3671.57	0.82766	3674.71	0.83918	3672.86	0.83226	3676.07	0.83216
				3672.71	0.9927	3673.1	0.29368	3677.96	0.53757	3676.7	0.75534	3675.81	0.80583	3674.91	0.82618	3678.05	0.83482	3676.2	0.82911	3679.42	0.82945
				3676.04	0.99713	3676.43	0.29439	3681.3	0.53606	3680.04	0.75394	3679.15	0.80723	3678.25	0.83544	3681.39	0.8424	3679.55	0.83182	3682.76	0.8259
				3679.38	0.99487	3679.77	0.29303	3684.64	0.53457	3683.38	0.76126	3682.49	0.80901	3681.59	0.82494	3684.74	0.83466	3682.89	0.83098	3686.1	0.82505
				3682.72	0.99294	3683.11	0.29428	3687.99	0.53574	3686.72	0.75741	3685.82	0.81064	3684.93	0.82361	3688.08	0.83731	3686.23	0.83333	3689.44	0.82656
				3686.05	1.00173	3686.45	0.29312	3691.33	0.53532	3690.05	0.75864	3689.16	0.8143	3688.27	0.82723	3691.42	0.83416	3689.57	0.82807	3692.79	0.82656
				3689.39	1.00012	3689.78	0.29428	3694.67	0.53546	3693.39	0.7578	3692.5	0.80591	3691.61	0.82956	3694.76	0.83642	3692.91	0.83542	3696.13	0.82511
				3692.72	1.00505	3693.12	0.29439	3698.01	0.53861	3696.73	0.76057	3695.84	0.80918	3694.95	0.82732	3698.1	0.84009	3696.25	0.83305	3699.47	0.82519
				3696.06	0.99233	3696.46	0.29415	3701.35	0.53641	3700.07	0.76277	3699.18	0.80805	3698.29	0.82608	3701.45	0.83674	3699.59	0.83231	3702.81	0.82539
				3699.39	0.99648	3699.79	0.29391	3704.7	0.53706	3703.41	0.76111	3702.52	0.80538	3701.63	0.83143	3704.78	0.83679	3702.93	0.83451	3706.15	0.82265
				3702.73	1.0051	3703.13	0.29212	3708.04	0.536	3706.75	0.75836	3705.86	0.81349	3704.97	0.83559	3708.13	0.8381	3706.28	0.83064	3709.49	0.82279
				3706.07	1.0052	3706.47	0.29381	3711.38	0.53693	3710.09	0.76009	3709.2	0.81018	3708.3	0.82432	3711.47	0.83836	3709.62	0.83218	3712.83	0.82804
				3709.4	0.99666	3709.81	0.29457	3714.72	0.53447	3713.43	0.75918	3712.54	0.81196	3711.64	0.82777	3714.81	0.83433	3712.96	0.83315	3716.18	0.82715
				3712.74	0.99858	3713.14	0.29397	3718.06	0.53378	3716.77	0.75865	3715.88	0.81081	3714.98	0.83431	3718.15	0.83669	3716.3	0.82775	3719.51	0.82064
				3716.08	1.00159	3716.48	0.2933	3721.4	0.53616	3720.11	0.75525	3719.22	0.81247	3718.32	0.82999	3721.49	0.84207	3719.64	0.83244	3722.86	0.82357
				3719.41	1.00616	3719.82	0.29314	3724.75	0.53426	3723.45	0.75492	3722.56	0.80833	3721.66	0.82238	3724.83	0.83861	3722.98	0.83442	3726.2	0.82647
				3722.75	1.00549	3723.15	0.29252	3728.09	0.53312	3726.79	0.76251	3725.89	0.81162	3725	0.83238	3728.17	0.83292	3726.32	0.83446	3729.54	0.82535
				3726.08	0.99817	3726.49	0.29361	3731.43	0.53484	3730.14	0.76541	3729.24	0.80953	3728.34	0.82704	3731.51	0.84367	3729.67	0.83042	3732.88	0.82424
				3729.42	1.00416	3729.82	0.29479	3734.77	0.53567	3733.47	0.75642	3732.58	0.80536	3731.68	0.82571	3734.86	0.83813	3733.01	0.828	3736.22	0.8254
				3732.75	0.99575	3733.16	0.29437	3738.11	0.53379	3736.81	0.75585	3735.91	0.81101	3735.02	0.8302	3738.2	0.83213	3736.35	0.83835	3739.56	0.825
				3736.09	1.00211	3736.5	0.2935	3741.46	0.53338	3740.16	0.76325	3739.25	0.8092	3738.36	0.83272	3741.54	0.83998	3739.69	0.83277	3742.91	0.82358
				3739.43	0.9938	3739.83	0.29339	3744.8	0.53529	3743.5	0.75908	3742.6	0.80139	3741.7	0.82323	3744.88	0.83449	3743.03	0.8289	3746.25	0.82949
				3742.76	1.001	3743.17	0.2937	3748.14	0.53217	3746.84	0.75805	3745.94	0.80675	3745.04	0.82788	3748.22	0.83384	3746.37	0.82944	3749.59	0.82359
				3746.1	0.99909	3746.51	0.29352	3751.48	0.53542	3750.18	0.75885	3749.28	0.81293	3748.38	0.8284	3751.56	0.83691	3749.72	0.82785	3752.93	0.82663
				3749.43	1.00247	3749.85	0.29235	3754.82	0.53519	3753.52	0.76464	3752.62	0.80654	3751.73	0.82911	3754.91	0.83862	3753.06	0.82555	3756.27	0.82303
				3752.77	1.00338	3753.19	0.29259	3758.16	0.53359	3756.86	0.76041	3755.96	0.81252	3755.07	0.82957	3758.25	0.83949	3756.4	0.83406	3759.61	0.8251
				3756.11	0.99458	3756.53	0.29325	3761.51	0.53079	3760.21	0.75882	3759.3	0.80937	3758.41	0.83557	3761.59	0.84243	3759.74	0.83746	3762.96	0.82292
				3759.44	1.00017	3759.86	0.29329	3764.85	0.5319	3763.55	0.7661	3762.64	0.80967	3761.74	0.82794	3764.93	0.83824	3763.08	0.825	3766.3	0.8223
				3762.78	0.99525	3763.2	0.29338	3768.19	0.53239	3766.89	0.75667	3765.98	0.80747	3765.08	0.83025	3768.28	0.83585	3766.42	0.831	3769.64	0.82471
				3766.11	0.99767	3766.54	0.2933	3771.53	0.53593	3770.23	0.75479	3769.32	0.81009	3768.42	0.82881	3771.62	0.83654	3769.76	0.83096	3772.98	0.82533
				3769.45	0.98752	3769.87	0.29351	3774.88	0.5355	3773.57	0.75869	3772.67	0.80415	3771.75	0.83053	3774.96	0.84228	3773.11	0.83398	3776.32	0.82341
				3772.79	0.99254	3773.21	0.29332	3778.22	0.5334	3776.91	0.75993	3776.01	0.80811	3775.09	0.82827	3778.3	0.83691	3776.45	0.83632	3779.66	0.82464
				3776.12	1.00392	3776.54	0.29247	3781.56	0.53507	3780.26	0.75621	3779.35	0.80384	3778.43	0.82745	3781.64	0.83969	3779.79	0.82737	3783	0.82293
				3779.46	0.99847	3779.88	0.29312	3784.9	0.52967	3783.59	0.75993	3782.69	0.8049	3781.77	0.83266	3784.99	0.83656	3783.13	0.83576	3786.35	0.82676
				3782.8	0.99408	3783.21	0.29297	3788.24	0.53377	3786.93	0.7554	3786.03	0.81192	3785.11	0.82884	3788.32	0.8379	3786.47	0.83056	3789.69	0.82475
				3786.14	1.00581	3786.55	0.29415	3791.59	0.53095	3790.28	0.75374	3789.37	0.80906	3788.45	0.82877	3791.66	0.8358	3789.81	0.83158	3793.03	0.8221
				3789.47	1.00052	3789.89	0.29411	3794.93	0.53265	3793.62	0.75673	3792.72	0.81315	3791.79	0.83067	3795.01	0.83653	3793.15	0.83231	3796.37	0.82274
				3792.81	1.0009	3793.22	0.29302	3798.27	0.52962	3796.96	0.76065	3796.06	0.81222	3795.13	0.82546	3798.35	0.8387	3796.49	0.83369	3799.71	0.82449
				3796.14	0.9964	3796.56	0.29387	3801.61	0.53155	3800.3	0.75634	3799.4	0.80742	3798.46	0.83033	3801.69	0.83188	3799.84	0.83446	3803.05	0.82521
				3799.48	0.99687	3799.89	0.29331	3804.96	0.52914	3803.64	0.75838	3802.74	0.8138	3801.8	0.83116	3805.03	0.83845	3803.18	0.83405	3806.39	0.82116
				3802.82	0.99949	3803.23	0.29358	3808.3	0.52954	3806.98	0.76026	3806.08	0.80207	3805.14	0.82268	3808.37	0.84303	3806.52	0.82961	3809.74	0.82159
				3806.15	1.00903	3806.57	0.294	3811.64	0.53182	3810.33	0.7579	3809.42	0.81117	3808.49	0.83103	3811.71	0.8385	3809.86	0.83797	3813.08	0.81951
				3809.49	1.00494	3809.91	0.29409	3814.98	0.53079	3813.67	0.7618	3812.76	0.80161	3811.82	0.82635	3815.05	0.83745	3813.2	0.82487	3816.42	0.82509
				3812.83	0.99724	3813.24	0.29247	3818.32	0.53205	3817.01	0.75723	3816.11	0.8121	3815.16	0.82986	3818.39	0.83493	3816.55	0.83771	3819.76	0.8266
				3816.16	1.00179	3816.57	0.29428	3821.66	0.53223	3820.35	0.76005	3819.45	0.80612	3818.5	0.83383	3821.73	0.83691	3819.89	0.83402	3823.1	0.82495
				3819.5	0.99992	3819.91	0.29481	3825.01	0.53067	3823.69	0.75826	3822.79	0.80867	3821.84	0.82811	3825.08	0.83598	3823.23	0.8327	3826.45	0.82546
				3822.84	0.99958	3823.25	0.29497	3828.35	0.52996	3827.03	0.75301	3826.13	0.80741	3825.17	0.83168	3828.42	0.8323	3826.57	0.83097	3829.79	0.82673
				3826.18	1.00365	3826.58	0.29378	3831.69	0.52874	3830.38	0.75418	3829.47	0.80986	3828.51	0.8249	3831.76	0.83356	3829.91	0.82744	3833.13	0.82579
				3829.51	1.00615	3829.92	0.29377	3835.03	0.52954	3833.72	0.75805	3832.81	0.80499	3831.85	0.82929	3835.1	0.83273	3833.25	0.83231	3836.47	0.82567
				3832.85	1.00134	3833.25	0.29334	3838.38	0.53012	3837.05	0.75488	3836.15	0.80449	3835.19	0.82999	3838.44	0.84166	3836.59	0.83046	3839.81	0.82594
				3836.18	1.00942	3836.59	0.29366	3841.72	0.53163	3840.39	0.75059	3839.49	0.80948	3838.53	0.83213	3841.78	0.83492	3839.93	0.83302	3843.15	0.82174
				3839.52	1.00281	3839.92	0.29431	3845.06	0.53006	3843.73	0.7599	3842.82	0.80823	3841.87	0.82651	3845.12	0.83474	3843.28	0.83716	3846.49	0.82516
				3842.85	0.99799	3843.26	0.2933	3848.4	0.53041	3847.07	0.75439	3846.16	0.81287	3845.21	0.82793	3848.47	0.84075	3846.62	0.8274	3849.83	0.82114
				3846.19	1.00038	3846.6	0.29445	3851.74	0.5304	3850.41	0.74898	3849.5	0.80734	3848.54	0.82984	3851.81	0.84068	3849.96	0.83033	3853.18	0.82492
				3849.52	1.00746	3849.93	0.29417	3855.08	0.53175	3853.75	0.754	3852.84	0.81117	3851.88	0.83341	3855.15	0.83695	3853.3	0.83093	3856.52	0.82637
				3852.86	0.99863	3853.27	0.29349	3858.42	0.5331	3857.09	0.7582	3856.18	0.80505	3855.22	0.8277	3858.49	0.83541	3856.64	0.83031	3859.86	0.82212
				3856.2	0.99962	3856.61	0.29302	3861.77	0.52757	3860.43	0.75625	3859.52	0.80741	3858.56	0.82598	3861.83	0.84032	3859.98	0.83287	3863.2	0.82606
				3859.53	1.00148	3859.94	0.29448	3865.11	0.52953	3863.77	0.75251	3862.86	0.80685	3861.9	0.8243	3865.18	0.83542	3863.32	0.83133	3866.54	0.82753
				3862.87	0.99401	3863.28	0.29415	3868.45	0.52907	3867.11	0.75209	3866.2	0.80597	3865.24	0.83012	3868.52	0.83842	3866.67	0.83234	3869.89	0.81833
				3866.21	1.00137	3866.61	0.29298	3871.79	0.53174	3870.45	0.75741	3869.54	0.80424	3868.58	0.825	3871.85	0.84141	3870.01	0.83136	3873.23	0.82353
				3869.54	0.99719	3869.95	0.29478	3875.14	0.53084	3873.79	0.75795	3872.88	0.81318	3871.92	0.83006	3875.2	0.84178	3873.35	0.83142	3876.57	0.82289
				3872.88	0.99809	3873.28	0.29446	3878.48	0.5287	3877.13	0.74964	3876.22	0.80576	3875.26	0.82848	3878.54	0.83268	3876.7	0.83323	3879.91	0.82825
				3876.22	1.00215	3876.62	0.29457	3881.82	0.52817	3880.47	0.75808	3879.57	0.80802	3878.6	0.82586	3881.88	0.83633	3880.03	0.83097	3883.26	0.8267
				3879.55	1.00303	3879.96	0.29431	3885.16	0.52878	3883.81	0.75548	3882.91	0.80508	3881.93	0.82666	3885.22	0.83334	3883.37	0.83492	3886.6	0.82597
				3882.89	0.99691	3883.29	0.29472	3888.51	0.5309	3887.15	0.75253	3886.25	0.80972	3885.28	0.83047	3888.56	0.83777	3886.71	0.82861	3889.94	0.8229
				3886.23	0.99979	3886.63	0.29423	3891.85	0.52871	3890.49	0.7607	3889.59	0.80371	3888.61	0.82741	3891.91	0.83921	3890.06	0.82973	3893.28	0.82516
				3889.57	1.00275	3889.97	0.29467	3895.19	0.5293	3893.83	0.75118	3892.93	0.80609	3891.95	0.82708	3895.25	0.83625	3893.4	0.83213	3896.62	0.82606
				3892.91	0.99611	3893.3	0.29538	3898.54	0.53068	3897.17	0.75925	3896.27	0.807	3895.29	0.82634	3898.59	0.83577	3896.74	0.83105	3899.96	0.82685
				3896.24	0.99958	3896.64	0.29341	3901.88	0.52905	3900.51	0.75709	3899.61	0.80926	3898.63	0.83065	3901.93	0.83363	3900.08	0.83341	3903.3	0.82464
				3899.58	0.99856	3899.97	0.29429	3905.22	0.53229	3903.85	0.75511	3902.95	0.80833	3901.97	0.82731	3905.27	0.83652	3903.42	0.82911	3906.65	0.82245
				3902.92	1.00566	3903.31	0.29476	3908.56	0.52946	3907.19	0.75042	3906.29	0.8087	3905.31	0.83096	3908.61	0.83829	3906.76	0.83263	3909.99	0.82484
				3906.25	1.00439	3906.65	0.29543	3911.9	0.53075	3910.53	0.7573	3909.63	0.80477	3908.64	0.82946	3911.96	0.8434	3910.11	0.8268	3913.33	0.82307
				3909.58	1.00427	3909.98	0.29401	3915.25	0.53268	3913.86	0.75124	3912.97	0.81184	3911.98	0.82783	3915.29	0.83952	3913.45	0.82876	3916.68	0.82195
				3912.92	0.9979	3913.32	0.294	3918.59	0.5304	3917.2	0.75271	3916.31	0.81419	3915.32	0.8291	3918.64	0.83683	3916.79	0.83127	3920.02	0.82032
				3916.25	1.00325	3916.66	0.2949	3921.93	0.53053	3920.54	0.75115	3919.65	0.80452	3918.66	0.83014	3921.98	0.84067	3920.13	0.82545	3923.36	0.82354
				3919.59	1.00568	3919.99	0.2941	3925.27	0.52896	3923.88	0.75106	3922.98	0.80997	3922	0.83432	3925.32	0.83677	3923.47	0.8319	3926.71	0.82364
				3922.93	1.01178	3923.33	0.29498	3928.61	0.52588	3927.22	0.75508	3926.32	0.81207	3925.34	0.82764	3928.66	0.83463	3926.81	0.83125	3930.05	0.82669
				3926.27	1.00164	3926.67	0.29379	3931.96	0.52801	3930.56	0.76007	3929.66	0.80801	3928.68	0.82681	3932	0.83682	3930.16	0.82834	3933.39	0.82431
				3929.6	0.99346	3930.01	0.29461	3935.3	0.5283	3933.9	0.75291	3933	0.80117	3932.02	0.82987	3935.34	0.83973	3933.5	0.83162	3936.73	0.81819
				3932.94	1.00065	3933.35	0.29498	3938.64	0.52608	3937.24	0.75426	3936.34	0.80303	3935.36	0.83022	3938.69	0.834	3936.84	0.8276	3940.07	0.81756
				3936.28	1.00808	3936.68	0.29341	3941.99	0.5306	3940.58	0.74985	3939.68	0.80834	3938.7	0.82467	3942.03	0.83908	3940.18	0.83482	3943.41	0.81921
				3939.61	0.99946	3940.02	0.29481	3945.33	0.52796	3943.92	0.7503	3943.02	0.80482	3942.04	0.83285	3945.37	0.84071	3943.52	0.82874	3946.75	0.82515
				3942.95	1.00444	3943.36	0.29425	3948.67	0.53078	3947.26	0.757	3946.36	0.80875	3945.38	0.83068	3948.71	0.83851	3946.86	0.83324	3950.09	0.82003
				3946.28	1.00248	3946.7	0.29478	3952.01	0.53052	3950.6	0.75203	3949.7	0.80519	3948.71	0.83254	3952.05	0.83426	3950.2	0.82401	3953.43	0.823
				3949.62	1.00062	3950.03	0.29487	3955.36	0.52971	3953.94	0.75184	3953.04	0.80439	3952.05	0.83113	3955.39	0.8358	3953.55	0.83209	3956.78	0.82652
				3952.96	1.0055	3953.37	0.29495	3958.7	0.52887	3957.28	0.75388	3956.38	0.80636	3955.39	0.82738	3958.74	0.83756	3956.89	0.82934	3960.12	0.82236
				3956.29	1.00229	3956.71	0.29539	3962.04	0.53129	3960.61	0.75298	3959.72	0.80584	3958.73	0.83069	3962.08	0.83536	3960.23	0.82971	3963.46	0.82285
				3959.62	1.00019	3960.04	0.29389	3965.38	0.52755	3963.96	0.75618	3963.05	0.80333	3962.07	0.82891	3965.42	0.83849	3963.57	0.83427	3966.8	0.82311
				3962.96	1.00152	3963.38	0.29526	3968.73	0.52735	3967.3	0.75243	3966.39	0.8023	3965.41	0.83136	3968.76	0.83593	3966.91	0.83353	3970.14	0.82578
				3966.3	1.00105	3966.71	0.29535	3972.07	0.52597	3970.64	0.74953	3969.73	0.80672	3968.75	0.82557	3972.11	0.83592	3970.25	0.83172	3973.48	0.82468
				3969.64	0.99695	3970.05	0.29483	3975.41	0.52841	3973.97	0.74691	3973.07	0.80512	3972.09	0.82718	3975.45	0.83433	3973.59	0.8313	3976.82	0.82731
				3972.97	1.0066	3973.39	0.29445	3978.75	0.52903	3977.32	0.7543	3976.41	0.8095	3975.43	0.83102	3978.79	0.84097	3976.93	0.82774	3980.16	0.82427
				3976.31	1.00508	3976.72	0.29394	3982.09	0.52832	3980.66	0.75415	3979.75	0.80983	3978.77	0.82873	3982.13	0.83804	3980.28	0.83183	3983.5	0.8235
				3979.65	0.99788	3980.06	0.29469	3985.44	0.52966	3984	0.75228	3983.09	0.8091	3982.11	0.82903	3985.47	0.83848	3983.62	0.8277	3986.85	0.8242
				3982.98	1.00783	3983.4	0.2953	3988.78	0.52531	3987.33	0.75144	3986.44	0.8092	3985.45	0.83233	3988.81	0.83723	3986.96	0.83324	3990.19	0.82829
				3986.32	1.00205	3986.74	0.29395	3992.12	0.52916	3990.68	0.75024	3989.78	0.80755	3988.79	0.83008	3992.15	0.83713	3990.3	0.82963	3993.53	0.8235
				3989.65	1.00336	3990.07	0.29382	3995.46	0.52794	3994.01	0.74949	3993.12	0.80515	3992.13	0.82827	3995.49	0.83917	3993.64	0.8318	3996.87	0.82684
				3992.99	1.00329	3993.41	0.29416	3998.8	0.53143	3997.35	0.75331	3996.46	0.80687	3995.47	0.82443	3998.83	0.83682	3996.99	0.82774	4000.21	0.82546
				3996.32	1.00641	3996.75	0.29424	4002.14	0.52787	4000.69	0.7546	3999.8	0.80691	3998.81	0.83049	4002.17	0.83367	4000.32	0.83092	4003.55	0.82371
				3999.66	1.00354	4000.09	0.29484	4005.49	0.52606	4004.03	0.75608	4003.14	0.81007	4002.14	0.83097	4005.52	0.83969	4003.66	0.82897	4006.89	0.82413
				4003	0.99683	4003.43	0.29402	4008.83	0.52687	4007.37	0.74958	4006.48	0.80665	4005.48	0.83743	4008.85	0.83512	4007.01	0.83349	4010.24	0.82024
				4006.33	1.00525	4006.76	0.294	4012.17	0.5287	4010.71	0.7481	4009.82	0.80598	4008.82	0.83292	4012.2	0.8407	4010.35	0.83297	4013.58	0.81853
				4009.67	0.99775	4010.1	0.29468	4015.51	0.52611	4014.05	0.75311	4013.16	0.81179	4012.16	0.82771	4015.54	0.83909	4013.69	0.83332	4016.92	0.81974
				4013	1.00015	4013.44	0.29452	4018.85	0.52528	4017.39	0.75096	4016.51	0.80625	4015.5	0.82534	4018.88	0.83183	4017.03	0.82855	4020.26	0.82144
				4016.34	0.99964	4016.78	0.29481	4022.2	0.52835	4020.73	0.74983	4019.85	0.80288	4018.84	0.82221	4022.22	0.83856	4020.37	0.83025	4023.6	0.81873
				4019.68	0.99654	4020.11	0.29492	4025.54	0.52696	4024.07	0.75304	4023.19	0.80859	4022.18	0.82942	4025.57	0.83629	4023.72	0.83032	4026.94	0.82389
				4023.01	1.00003	4023.45	0.29304	4028.88	0.52618	4027.41	0.75003	4026.53	0.80138	4025.52	0.82692	4028.91	0.84341	4027.06	0.82858	4030.28	0.82805
				4026.35	0.99439	4026.78	0.29313	4032.23	0.52586	4030.75	0.74653	4029.87	0.81361	4028.86	0.82858	4032.25	0.8327	4030.4	0.82743	4033.62	0.82575
				4029.68	0.99581	4030.12	0.29381	4035.57	0.52275	4034.09	0.74973	4033.21	0.81216	4032.2	0.82849	4035.59	0.83654	4033.74	0.83532	4036.96	0.82579
				4033.02	1.00042	4033.46	0.29363	4038.92	0.52518	4037.43	0.75379	4036.56	0.81077	4035.54	0.8273	4038.93	0.83426	4037.08	0.83227	4040.3	0.82067
				4036.35	1.0041	4036.79	0.29439	4042.26	0.52379	4040.77	0.74893	4039.9	0.80982	4038.88	0.82868	4042.27	0.83737	4040.42	0.83028	4043.64	0.82363
				4039.69	0.99564	4040.13	0.29399	4045.6	0.52484	4044.11	0.74905	4043.24	0.80909	4042.22	0.82552	4045.61	0.83693	4043.76	0.83383	4046.99	0.82292
				4043.03	0.99781	4043.46	0.29251	4048.95	0.52694	4047.45	0.74877	4046.58	0.80682	4045.56	0.82758	4048.96	0.836	4047.1	0.82968	4050.33	0.82422
				4046.36	1.00639	4046.8	0.29248	4052.29	0.52715	4050.79	0.74641	4049.92	0.81084	4048.89	0.82745	4052.3	0.83429	4050.45	0.83153	4053.68	0.82563
				4049.7	0.9962	4050.14	0.29305	4055.63	0.52557	4054.13	0.74849	4053.25	0.80813	4052.24	0.82956	4055.64	0.83935	4053.79	0.82917	4057.01	0.82222
				4053.03	1.00543	4053.47	0.29467	4058.97	0.52725	4057.47	0.74618	4056.59	0.80752	4055.58	0.82566	4058.98	0.8326	4057.13	0.82696	4060.36	0.81849
				4056.37	1.00167	4056.81	0.29306	4062.31	0.52689	4060.81	0.75143	4059.93	0.80221	4058.92	0.83488	4062.32	0.82742	4060.47	0.8277	4063.7	0.82214
				4059.7	1.00427	4060.14	0.29269	4065.66	0.5234	4064.15	0.75345	4063.27	0.80814	4062.26	0.82876	4065.66	0.83543	4063.81	0.82946	4067.04	0.81879
				4063.04	1.00611	4063.48	0.2933	4069	0.52399	4067.49	0.74852	4066.61	0.80927	4065.6	0.8321	4069	0.83456	4067.15	0.82982	4070.38	0.8252
				4066.38	1.00113	4066.82	0.29316	4072.34	0.52711	4070.83	0.74997	4069.95	0.80879	4068.94	0.83181	4072.34	0.83428	4070.5	0.83045	4073.72	0.82139
				4069.71	0.99551	4070.16	0.29281	4075.68	0.5258	4074.17	0.75191	4073.29	0.80577	4072.28	0.83147	4075.69	0.83326	4073.84	0.82692	4077.07	0.82273
				4073.05	1.00398	4073.49	0.29339	4079.03	0.52398	4077.52	0.75253	4076.63	0.81036	4075.63	0.83101	4079.03	0.83496	4077.18	0.83019	4080.41	0.81915
				4076.39	1.00659	4076.83	0.29228	4082.37	0.52687	4080.86	0.74539	4079.97	0.8122	4078.97	0.82479	4082.37	0.83959	4080.52	0.82564	4083.75	0.8226
				4079.72	1.0038	4080.17	0.29254	4085.71	0.52258	4084.2	0.752	4083.31	0.81202	4082.3	0.8286	4085.71	0.83851	4083.86	0.83786	4087.09	0.8242
				4083.06	0.99893	4083.51	0.29176	4089.05	0.52545	4087.54	0.74961	4086.65	0.80838	4085.65	0.82954	4089.05	0.8394	4087.2	0.82906	4090.43	0.82449
				4086.39	1.00135	4086.85	0.29234	4092.4	0.52539	4090.88	0.74463	4089.99	0.8063	4088.99	0.82394	4092.4	0.83578	4090.55	0.83117	4093.77	0.82239
				4089.72	0.99696	4090.18	0.29279	4095.74	0.5233	4094.22	0.75145	4093.32	0.80686	4092.33	0.82769	4095.74	0.83807	4093.89	0.83374	4097.11	0.82382
				4093.06	1.00182	4093.52	0.29287	4099.08	0.52276	4097.57	0.74844	4096.66	0.80903	4095.67	0.82434	4099.07	0.83865	4097.23	0.82794	4100.45	0.82718
				4096.4	0.99734	4096.86	0.29253	4102.42	0.52508	4100.91	0.74963	4100	0.80174	4099.02	0.82668	4102.42	0.83826	4100.57	0.83243	4103.79	0.82599
				4099.74	1.00328	4100.19	0.29179	4105.77	0.52535	4104.25	0.747	4103.34	0.80975	4102.35	0.82828	4105.76	0.83164	4103.91	0.82536	4107.13	0.82504
				4103.07	0.99821	4103.53	0.29218	4109.11	0.5242	4107.59	0.74385	4106.68	0.806	4105.7	0.83088	4109.1	0.83833	4107.25	0.82809	4110.47	0.82463
				4106.4	1.00492	4106.86	0.29193	4112.45	0.52469	4110.93	0.74239	4110.02	0.80605	4109.04	0.82468	4112.44	0.83886	4110.6	0.83152	4113.82	0.82265
				4109.74	0.99869	4110.2	0.29249	4115.79	0.52084	4114.27	0.7456	4113.36	0.81401	4112.38	0.82665	4115.79	0.84332	4113.94	0.82682	4117.16	0.82029
				4113.08	0.99933	4113.54	0.29218	4119.14	0.52417	4117.62	0.7457	4116.7	0.80373	4115.72	0.82869	4119.13	0.83502	4117.28	0.82648	4120.5	0.82412
				4116.41	1.00285	4116.88	0.29168	4122.48	0.52392	4120.96	0.74725	4120.04	0.80865	4119.06	0.82784	4122.47	0.83191	4120.62	0.82724	4123.84	0.82301
				4119.75	0.99999	4120.21	0.29151	4125.83	0.52186	4124.3	0.74511	4123.38	0.80355	4122.4	0.82628	4125.81	0.83213	4123.96	0.83132	4127.19	0.82236
				4123.08	0.99665	4123.55	0.2932	4129.17	0.52493	4127.64	0.74621	4126.72	0.80412	4125.74	0.83157	4129.15	0.83558	4127.31	0.82531	4130.53	0.82164
				4126.42	0.99838	4126.89	0.29184	4132.51	0.52664	4130.98	0.74591	4130.06	0.80212	4129.08	0.82953	4132.49	0.83641	4130.65	0.83073	4133.87	0.82397
				4129.76	1.01074	4130.22	0.29191	4135.85	0.52326	4134.32	0.7417	4133.4	0.80793	4132.42	0.82372	4135.83	0.83902	4134	0.83257	4137.21	0.82238
				4133.1	0.99453	4133.56	0.29111	4139.2	0.52556	4137.66	0.74554	4136.73	0.8074	4135.76	0.8292	4139.18	0.82962	4137.34	0.82951	4140.55	0.82243
				4136.43	1.00713	4136.9	0.29204	4142.54	0.52482	4141	0.74531	4140.07	0.80289	4139.1	0.82378	4142.52	0.83302	4140.68	0.83009	4143.89	0.82536
				4139.77	1.00261	4140.24	0.2919	4145.88	0.5258	4144.34	0.74349	4143.41	0.80682	4142.44	0.83047	4145.86	0.83761	4144.02	0.83169	4147.23	0.81824
				4143.11	1.00745	4143.57	0.2904	4149.23	0.52205	4147.69	0.74884	4146.75	0.80606	4145.78	0.82566	4149.2	0.83931	4147.36	0.82755	4150.58	0.82478
				4146.44	1.00083	4146.91	0.29093	4152.56	0.52063	4151.03	0.74671	4150.09	0.80655	4149.11	0.83163	4152.54	0.83395	4150.7	0.82853	4153.92	0.82039
				4149.78	0.99894	4150.25	0.29089	4155.91	0.52342	4154.36	0.74527	4153.43	0.81482	4152.45	0.82525	4155.88	0.82859	4154.04	0.8326	4157.26	0.81952
				4153.11	1.0043	4153.59	0.29199	4159.25	0.52192	4157.71	0.74822	4156.77	0.80624	4155.79	0.82494	4159.23	0.83518	4157.38	0.82937	4160.6	0.82252
				4156.45	1.00794	4156.93	0.29069	4162.59	0.52177	4161.05	0.7421	4160.11	0.80926	4159.13	0.82716	4162.56	0.83358	4160.72	0.83415	4163.94	0.8232
				4159.78	0.99932	4160.27	0.29107	4165.94	0.52356	4164.39	0.74329	4163.45	0.80939	4162.48	0.82615	4165.91	0.83673	4164.06	0.83502	4167.28	0.82313
				4163.12	1.00059	4163.61	0.28992	4169.28	0.52274	4167.74	0.74266	4166.79	0.80298	4165.82	0.83384	4169.25	0.83622	4167.4	0.82795	4170.62	0.82186
				4166.46	0.99863	4166.95	0.29042	4172.62	0.52301	4171.08	0.74335	4170.13	0.80677	4169.16	0.82983	4172.59	0.83911	4170.74	0.83271	4173.97	0.8241
				4169.79	1.0031	4170.28	0.29121	4175.97	0.52176	4174.42	0.74555	4173.47	0.803	4172.5	0.82768	4175.93	0.83759	4174.09	0.82495	4177.31	0.81747
				4173.13	1.00121	4173.62	0.28983	4179.3	0.52543	4177.76	0.74034	4176.81	0.80297	4175.84	0.82609	4179.27	0.83506	4177.43	0.82912	4180.65	0.82434
				4176.47	0.99845	4176.96	0.29016	4182.65	0.52365	4181.1	0.74031	4180.15	0.80239	4179.18	0.82602	4182.61	0.83269	4180.77	0.83337	4183.99	0.8225
				4179.8	0.99446	4180.3	0.29016	4185.99	0.52046	4184.45	0.74805	4183.49	0.80538	4182.51	0.82556	4185.96	0.83819	4184.11	0.83231	4187.33	0.82372
				4183.14	0.9969	4183.63	0.28999	4189.33	0.52276	4187.79	0.7415	4186.82	0.80716	4185.85	0.83398	4189.3	0.83227	4187.45	0.83367	4190.68	0.82518
				4186.48	1.00111	4186.97	0.29079	4192.67	0.51982	4191.13	0.74017	4190.16	0.80624	4189.19	0.8296	4192.64	0.83633	4190.79	0.83163	4194.02	0.81964
				4189.81	1.00298	4190.31	0.28981	4196.01	0.52184	4194.47	0.74033	4193.5	0.80903	4192.53	0.82733	4195.99	0.83465	4194.13	0.83124	4197.36	0.81933
				4193.15	1.00504	4193.64	0.28924	4199.35	0.52111	4197.81	0.74254	4196.84	0.80445	4195.87	0.82263	4199.33	0.83768	4197.47	0.82881	4200.71	0.8213
				4196.48	1.00065	4196.98	0.29051	4202.7	0.52217	4201.15	0.74194	4200.18	0.79935	4199.21	0.82375	4202.67	0.83923	4200.81	0.82954	4204.05	0.8197
				4199.82	0.99862	4200.32	0.29018	4206.04	0.52348	4204.49	0.73818	4203.52	0.80694	4202.55	0.83032	4206.01	0.83805	4204.15	0.83016	4207.39	0.8183
				4203.15	0.99896	4203.65	0.28918	4209.38	0.51819	4207.84	0.73381	4206.86	0.80584	4205.89	0.83357	4209.35	0.83013	4207.5	0.82616	4210.73	0.82259
				4206.49	0.99509	4206.99	0.28984	4212.72	0.521	4211.18	0.73549	4210.2	0.80953	4209.23	0.82779	4212.69	0.83909	4210.84	0.82888	4214.07	0.8208
				4209.82	0.99982	4210.32	0.28975	4216.06	0.5181	4214.51	0.74466	4213.54	0.80748	4212.57	0.82931	4216.03	0.83827	4214.18	0.83282	4217.41	0.82553
				4213.16	1.00008	4213.66	0.28954	4219.4	0.5188	4217.86	0.74891	4216.88	0.80126	4215.91	0.82239	4219.37	0.83572	4217.52	0.82848	4220.75	0.82316
				4216.5	0.99821	4217	0.28851	4222.75	0.52107	4221.2	0.74614	4220.22	0.80485	4219.25	0.82501	4222.72	0.8317	4220.86	0.82959	4224.1	0.82578
				4219.83	1.00114	4220.34	0.28931	4226.09	0.51977	4224.54	0.73717	4223.56	0.80152	4222.59	0.82539	4226.06	0.83951	4224.2	0.8296	4227.44	0.81991
				4223.18	0.99661	4223.67	0.28968	4229.43	0.52135	4227.88	0.74202	4226.9	0.80567	4225.93	0.82782	4229.4	0.83378	4227.55	0.83272	4230.78	0.82289
				4226.51	0.99718	4227.01	0.28963	4232.78	0.51991	4231.22	0.74455	4230.24	0.80702	4229.27	0.82791	4232.74	0.83232	4230.89	0.83036	4234.12	0.8166
				4229.85	1.00795	4230.35	0.28829	4236.12	0.51824	4234.56	0.74411	4233.58	0.8127	4232.6	0.82872	4236.08	0.84051	4234.25	0.83224	4237.47	0.82298
				4233.19	0.99689	4233.69	0.28772	4239.47	0.52148	4237.91	0.74146	4236.92	0.80525	4235.94	0.8235	4239.42	0.83648	4237.59	0.82838	4240.81	0.82042
				4236.53	1.0008	4237.03	0.28836	4242.81	0.5191	4241.25	0.73923	4240.26	0.80174	4239.28	0.82971	4242.77	0.83433	4240.94	0.83216	4244.15	0.81894
				4239.86	1.00056	4240.36	0.28886	4246.15	0.52263	4244.59	0.73762	4243.6	0.8024	4242.62	0.83305	4246.1	0.83667	4244.28	0.83024	4247.49	0.81792
				4243.2	1.00425	4243.7	0.2882	4249.49	0.51851	4247.93	0.73652	4246.94	0.80799	4245.96	0.82711	4249.45	0.83901	4247.62	0.82584	4250.83	0.81772
				4246.54	1.00431	4247.04	0.28833	4252.83	0.52224	4251.27	0.74146	4250.28	0.80461	4249.3	0.83081	4252.79	0.8389	4250.96	0.83145	4254.18	0.82175
				4249.88	0.99576	4250.38	0.28888	4256.18	0.52048	4254.61	0.73797	4253.62	0.80411	4252.64	0.82082	4256.13	0.83093	4254.3	0.82874	4257.52	0.8264
				4253.21	0.99684	4253.71	0.28835	4259.52	0.5202	4257.95	0.73919	4256.96	0.80238	4255.98	0.82117	4259.48	0.83386	4257.65	0.83268	4260.86	0.82212
				4256.55	1.00974	4257.05	0.28814	4262.86	0.52077	4261.29	0.74119	4260.3	0.80879	4259.32	0.8256	4262.81	0.82978	4260.99	0.82848	4264.2	0.82071
				4259.89	1.00459	4260.38	0.28744	4266.2	0.51998	4264.63	0.73891	4263.64	0.80865	4262.66	0.82147	4266.16	0.83915	4264.33	0.82768	4267.54	0.81981
				4263.22	0.99742	4263.72	0.28842	4269.54	0.51948	4267.98	0.73714	4266.98	0.79946	4266	0.82629	4269.5	0.83867	4267.67	0.82631	4270.89	0.82319
				4266.56	1.00211	4267.06	0.28791	4272.89	0.52056	4271.32	0.7382	4270.32	0.80756	4269.35	0.83064	4272.84	0.83861	4271.01	0.83588	4274.23	0.82468
				4269.89	1.00754	4270.39	0.28876	4276.23	0.52032	4274.66	0.73917	4273.67	0.80207	4272.69	0.82334	4276.18	0.83054	4274.35	0.83113	4277.57	0.82466
				4273.23	1.00371	4273.73	0.28798	4279.57	0.52163	4278	0.73873	4277.01	0.80409	4276.03	0.82758	4279.52	0.83387	4277.7	0.83088	4280.91	0.82253
				4276.57	0.99219	4277.07	0.28708	4282.92	0.5177	4281.34	0.7399	4280.35	0.7991	4279.37	0.83152	4282.86	0.83578	4281.04	0.83089	4284.26	0.82422
				4279.9	1.002	4280.4	0.2866	4286.26	0.51686	4284.68	0.7406	4283.69	0.80557	4282.71	0.8328	4286.21	0.83843	4284.38	0.82999	4287.6	0.82222
				4283.24	1.00665	4283.74	0.28729	4289.6	0.51809	4288.02	0.73451	4287.03	0.80392	4286.05	0.82686	4289.55	0.82989	4287.72	0.82902	4290.94	0.82358
				4286.58	0.9978	4287.08	0.287	4292.94	0.51924	4291.36	0.73776	4290.37	0.80723	4289.39	0.8268	4292.89	0.83776	4291.06	0.83329	4294.28	0.82169
				4289.91	0.99917	4290.42	0.28702	4296.29	0.51812	4294.7	0.73574	4293.71	0.80207	4292.73	0.82601	4296.23	0.8352	4294.4	0.82735	4297.62	0.82286
				4293.25	0.9961	4293.75	0.28775	4299.63	0.52063	4298.04	0.73367	4297.06	0.80876	4296.07	0.82737	4299.57	0.83743	4297.74	0.8299	4300.97	0.82323
				4296.58	0.99911	4297.09	0.28704	4302.98	0.51934	4301.38	0.73719	4300.4	0.80769	4299.41	0.82592	4302.91	0.83063	4301.09	0.8298	4304.31	0.81681
				4299.92	0.9983	4300.43	0.28753	4306.31	0.51749	4304.72	0.74102	4303.73	0.80839	4302.75	0.82709	4306.25	0.84116	4304.43	0.83169	4307.65	0.81937
				4303.26	1.00256	4303.77	0.287	4309.66	0.51979	4308.05	0.7367	4307.08	0.80479	4306.1	0.82811	4309.59	0.8404	4307.77	0.82967	4310.99	0.82341
				4306.6	1.00179	4307.1	0.28657	4313.01	0.51913	4311.4	0.73361	4310.42	0.80972	4309.44	0.82746	4312.94	0.83826	4311.11	0.83243	4314.34	0.82136
				4309.93	1.00294	4310.44	0.28668	4316.35	0.51949	4314.74	0.73337	4313.76	0.80225	4312.78	0.82663	4316.28	0.83533	4314.45	0.8269	4317.68	0.81725
				4313.27	0.9968	4313.78	0.28638	4319.69	0.51584	4318.08	0.73473	4317.11	0.80869	4316.12	0.82901	4319.62	0.84046	4317.79	0.82793	4321.02	0.82104
				4316.61	1.0042	4317.12	0.28657	4323.06	0.51831	4321.42	0.7414	4320.44	0.80273	4319.47	0.82747	4322.96	0.84037	4321.13	0.8294	4324.36	0.82136
				4319.95	1.00182	4320.46	0.28573	4326.4	0.51712	4324.76	0.7382	4323.78	0.8049	4322.81	0.82498	4326.3	0.83138	4324.48	0.8254	4327.7	0.82257
				4323.29	1.00972	4323.79	0.28572	4329.74	0.51847	4328.1	0.73727	4327.13	0.80202	4326.15	0.82712	4329.65	0.83564	4327.82	0.83312	4331.04	0.81898
				4326.62	0.99652	4327.13	0.28521	4333.08	0.51864	4331.44	0.73548	4330.47	0.80737	4329.49	0.82607	4332.99	0.83886	4331.16	0.83181	4334.39	0.81912
				4329.96	0.99735	4330.47	0.28606	4336.43	0.51985	4334.78	0.7368	4333.81	0.8029	4332.83	0.82973	4336.33	0.83262	4334.5	0.82921	4337.73	0.8211
				4333.29	1.00286	4333.81	0.28566	4339.77	0.5173	4338.12	0.73966	4337.15	0.80458	4336.17	0.82536	4339.67	0.83483	4337.84	0.82773	4341.07	0.81619
				4336.63	1.00173	4337.15	0.28644	4343.11	0.51863	4341.46	0.73651	4340.49	0.8038	4339.51	0.83023	4343.01	0.83147	4341.19	0.83536	4344.41	0.81774
				4339.97	0.99729	4340.49	0.28615	4346.45	0.51549	4344.8	0.73413	4343.83	0.80828	4342.85	0.82572	4346.36	0.83035	4344.53	0.82701	4347.76	0.81946
				4343.3	1.00773	4343.82	0.28606	4349.8	0.51906	4348.15	0.7302	4347.18	0.80857	4346.19	0.81695	4349.7	0.83494	4347.87	0.83229	4351.1	0.82657
				4346.64	1.00404	4347.16	0.28585	4353.14	0.51691	4351.48	0.73366	4350.52	0.80724	4349.54	0.82647	4353.04	0.8279	4351.21	0.82784	4354.44	0.81524
				4349.98	0.99399	4350.5	0.28522	4356.49	0.51882	4354.83	0.7374	4353.85	0.80634	4352.88	0.82607	4356.38	0.83268	4354.55	0.82608	4357.78	0.82345
				4353.31	1.00347	4353.84	0.28488	4359.83	0.51833	4358.17	0.73949	4357.2	0.80324	4356.22	0.8288	4359.72	0.83712	4357.89	0.83174	4361.12	0.82228
				4356.65	1.0075	4357.17	0.28558	4363.17	0.51874	4361.51	0.73461	4360.54	0.80098	4359.56	0.82595	4363.06	0.83315	4361.23	0.8298	4364.47	0.82072
				4359.99	0.99815	4360.51	0.28591	4366.51	0.51744	4364.85	0.73171	4363.88	0.80326	4362.9	0.82386	4366.4	0.8344	4364.57	0.82866	4367.81	0.81911
				4363.32	0.99536	4363.85	0.28564	4369.85	0.51756	4368.19	0.73192	4367.22	0.81104	4366.24	0.82658	4369.75	0.8378	4367.92	0.83368	4371.15	0.81882
				4366.65	1.003	4367.18	0.28494	4373.2	0.51574	4371.54	0.74036	4370.56	0.80282	4369.59	0.82701	4373.09	0.83669	4371.26	0.82565	4374.49	0.82058
				4369.99	1.00131	4370.52	0.28493	4376.54	0.51764	4374.88	0.74127	4373.9	0.80921	4372.93	0.83216	4376.43	0.83481	4374.6	0.83109	4377.83	0.82249
				4373.32	1.00321	4373.86	0.28531	4379.88	0.51854	4378.22	0.73124	4377.25	0.80875	4376.26	0.82994	4379.77	0.83429	4377.94	0.83192	4381.18	0.82055
				4376.66	0.99969	4377.2	0.28413	4383.23	0.51642	4381.56	0.73329	4380.59	0.80578	4379.61	0.82393	4383.11	0.83235	4381.29	0.82872	4384.52	0.81949
				4380	0.99362	4380.54	0.28549	4386.57	0.51411	4384.9	0.73777	4383.93	0.79918	4382.95	0.82139	4386.46	0.83825	4384.63	0.82815	4387.86	0.82123
				4383.33	1.00173	4383.87	0.28503	4389.91	0.51855	4388.24	0.73198	4387.27	0.81043	4386.29	0.82873	4389.8	0.84047	4387.97	0.82968	4391.21	0.81741
				4386.67	1.00023	4387.21	0.28326	4393.26	0.5173	4391.58	0.73319	4390.6	0.8056	4389.63	0.82955	4393.14	0.83745	4391.31	0.82894	4394.55	0.82344
				4390.01	0.99084	4390.55	0.28579	4396.6	0.51585	4394.92	0.73379	4393.95	0.80659	4392.97	0.82462	4396.48	0.83016	4394.65	0.83024	4397.89	0.8224
				4393.34	1.00361	4393.89	0.28377	4399.94	0.51663	4398.26	0.73369	4397.29	0.80674	4396.31	0.82523	4399.83	0.83366	4398.01	0.83213	4401.23	0.82163
				4396.68	1.00237	4397.22	0.28403	4403.28	0.51658	4401.6	0.73262	4400.63	0.80375	4399.66	0.82811	4403.17	0.83759	4401.35	0.82741	4404.57	0.82067
				4400.01	1.0056	4400.56	0.28439	4406.62	0.51719	4404.94	0.73213	4403.97	0.8024	4403	0.83017	4406.51	0.83986	4404.7	0.82907	4407.91	0.81836
				4403.35	1.00317	4403.9	0.28422	4409.97	0.51726	4408.27	0.73566	4407.31	0.80576	4406.34	0.82376	4409.85	0.83694	4408.04	0.82747	4411.26	0.81989
				4406.69	0.99891	4407.24	0.28335	4413.31	0.51672	4411.62	0.72547	4410.65	0.80326	4409.68	0.83189	4413.2	0.83538	4411.38	0.82821	4414.6	0.82025
				4410.02	1.00081	4410.58	0.28464	4416.65	0.51306	4414.96	0.73658	4413.99	0.80122	4413.01	0.82866	4416.54	0.83355	4414.73	0.82778	4417.94	0.82062
				4413.36	1.00406	4413.92	0.28335	4420	0.51734	4418.3	0.73684	4417.32	0.80482	4416.35	0.82518	4419.88	0.8353	4418.07	0.82982	4421.28	0.81699
				4416.7	1.00228	4417.26	0.2821	4423.34	0.51685	4421.64	0.73381	4420.66	0.80177	4419.69	0.82972	4423.23	0.83572	4421.41	0.82917	4424.62	0.81736
				4420.04	1.00675	4420.6	0.28359	4426.68	0.51531	4424.98	0.73063	4424	0.80911	4423.03	0.82198	4426.57	0.83266	4424.75	0.83172	4427.97	0.81786
				4423.38	1.00558	4423.94	0.28399	4430.02	0.51581	4428.32	0.73249	4427.34	0.80103	4426.37	0.82226	4429.91	0.83424	4428.09	0.82743	4431.31	0.82278
				4426.71	1.00251	4427.28	0.28339	4433.36	0.51638	4431.66	0.7355	4430.68	0.80697	4429.71	0.82628	4433.25	0.83643	4431.43	0.82578	4434.65	0.81605
				4430.05	1.00254	4430.61	0.28294	4436.71	0.51679	4435	0.73228	4434.03	0.80417	4433.05	0.82478	4436.6	0.83906	4434.77	0.82598	4437.99	0.81931
				4433.39	0.99982	4433.96	0.28396	4440.05	0.51423	4438.34	0.72837	4437.36	0.8011	4436.39	0.82954	4439.94	0.84028	4438.11	0.83098	4441.33	0.81791
				4436.73	1.0002	4437.3	0.28179	4443.39	0.51581	4441.69	0.7363	4440.7	0.80408	4439.73	0.82973	4443.28	0.83765	4441.45	0.8226	4444.67	0.81943
				4440.06	1.00564	4440.63	0.28254	4446.74	0.51336	4445.03	0.73526	4444.05	0.80268	4443.07	0.82456	4446.62	0.83544	4444.8	0.83364	4448.01	0.82412
				4443.4	0.99634	4443.97	0.28273	4450.08	0.5131	4448.37	0.73668	4447.39	0.80147	4446.41	0.82904	4449.97	0.83616	4448.14	0.83501	4451.35	0.82175
				4446.74	0.99825	4447.31	0.28243	4453.42	0.51376	4451.7	0.73471	4450.72	0.80532	4449.75	0.82878	4453.31	0.83871	4451.48	0.8267	4454.7	0.81839
				4450.08	0.9967	4450.65	0.28445	4456.76	0.514	4455.04	0.72972	4454.06	0.79692	4453.09	0.82537	4456.65	0.83534	4454.82	0.83181	4458.04	0.81766
				4453.41	1.0007	4453.98	0.28166	4460.1	0.51464	4458.38	0.73209	4457.4	0.81014	4456.43	0.82345	4459.99	0.83172	4458.16	0.82741	4461.38	0.8226
				4456.75	1.00165	4457.32	0.28177	4463.45	0.51571	4461.72	0.73461	4460.74	0.80577	4459.76	0.82224	4463.33	0.83317	4461.51	0.82191	4464.72	0.81884
				4460.09	0.99959	4460.66	0.28272	4466.79	0.51505	4465.07	0.73289	4464.08	0.80305	4463.1	0.8254	4466.67	0.83422	4464.85	0.82985	4468.06	0.82279
				4463.43	1.00086	4464	0.28204	4470.13	0.51379	4468.41	0.7302	4467.42	0.80526	4466.44	0.82573	4470.01	0.83611	4468.19	0.82738	4471.4	0.82095
				4466.76	0.99558	4467.34	0.2828	4473.48	0.51497	4471.75	0.73333	4470.76	0.79996	4469.78	0.82879	4473.35	0.83208	4471.53	0.82695	4474.75	0.82388
				4470.1	0.99663	4470.68	0.28139	4476.82	0.51394	4475.09	0.73473	4474.1	0.80914	4473.12	0.81959	4476.69	0.83222	4474.87	0.83183	4478.09	0.82126
				4473.44	1.00758	4474.01	0.28228	4480.16	0.51172	4478.43	0.73281	4477.44	0.80655	4476.46	0.82623	4480.03	0.83597	4478.21	0.82735	4481.44	0.82137
				4476.78	0.99429	4477.35	0.28192	4483.51	0.51245	4481.77	0.73213	4480.78	0.79924	4479.8	0.82786	4483.37	0.83787	4481.55	0.82648	4484.78	0.82128
				4480.11	0.99753	4480.69	0.28232	4486.85	0.51511	4485.11	0.72927	4484.12	0.80584	4483.14	0.82803	4486.72	0.83558	4484.9	0.82629	4488.12	0.81802
				4483.45	0.99824	4484.03	0.28291	4490.2	0.51355	4488.45	0.73513	4487.46	0.80186	4486.48	0.83225	4490.06	0.83788	4488.24	0.83081	4491.47	0.82078
				4486.79	1.00385	4487.37	0.28119	4493.54	0.51353	4491.79	0.73296	4490.79	0.80442	4489.82	0.83137	4493.4	0.8358	4491.58	0.82483	4494.81	0.82259
				4490.12	1.00352	4490.71	0.28265	4496.88	0.51273	4495.13	0.73138	4494.13	0.80274	4493.16	0.82348	4496.74	0.8373	4494.92	0.8239	4498.15	0.81903
				4493.46	1.0003	4494.05	0.28171	4500.23	0.5138	4498.47	0.73582	4497.47	0.80355	4496.5	0.82945	4500.08	0.83586	4498.26	0.82693	4501.49	0.81984
				4496.8	0.9979	4497.38	0.28259	4503.56	0.51693	4501.81	0.73597	4500.81	0.80202	4499.84	0.82679	4503.43	0.83869	4501.6	0.82956	4504.83	0.818
				4500.14	1.00202	4500.72	0.28097	4506.91	0.51521	4505.15	0.72776	4504.15	0.80282	4503.17	0.83064	4506.77	0.83664	4504.94	0.82944	4508.18	0.81918
				4503.47	1.00334	4504.06	0.28159	4510.25	0.51516	4508.49	0.73063	4507.49	0.80531	4506.51	0.82877	4510.11	0.83185	4508.28	0.82589	4511.52	0.82064
				4506.81	0.99738	4507.4	0.28121	4513.59	0.51471	4511.83	0.73945	4510.83	0.80164	4509.85	0.8307	4513.46	0.83933	4511.62	0.83114	4514.86	0.82044
				4510.14	0.9959	4510.73	0.28187	4516.94	0.51478	4515.17	0.73209	4514.17	0.80494	4513.19	0.82904	4516.8	0.83529	4514.97	0.82304	4518.21	0.81831
				4513.48	1.00233	4514.07	0.28176	4520.28	0.51412	4518.51	0.73668	4517.51	0.80697	4516.53	0.82847	4520.14	0.83302	4518.31	0.82456	4521.55	0.825
				4516.81	1.00605	4517.41	0.2814	4523.62	0.51335	4521.85	0.73607	4520.85	0.79934	4519.87	0.82713	4523.48	0.83735	4521.65	0.82579	4524.89	0.81973
				4520.15	1.00348	4520.75	0.28149	4526.97	0.51187	4525.19	0.73929	4524.19	0.80443	4523.21	0.82302	4526.82	0.84062	4525	0.82834	4528.23	0.82076
				4523.49	0.99748	4524.08	0.28188	4530.31	0.5124	4528.53	0.73674	4527.53	0.7997	4526.55	0.82563	4530.16	0.83378	4528.34	0.82728	4531.57	0.82051
				4526.82	1.0009	4527.42	0.28125	4533.65	0.51187	4531.87	0.736	4530.87	0.80598	4529.89	0.82593	4533.51	0.84135	4531.68	0.82953	4534.92	0.81914
				4530.16	1.00168	4530.76	0.28144	4537	0.51374	4535.21	0.7386	4534.21	0.80116	4533.23	0.82713	4536.85	0.8332	4535.03	0.82486	4538.26	0.81925
				4533.49	0.99466	4534.09	0.2819	4540.34	0.51603	4538.55	0.73543	4537.55	0.80702	4536.57	0.82667	4540.19	0.83513	4538.37	0.83531	4541.6	0.81635
				4536.83	1.00571	4537.43	0.28162	4543.69	0.51281	4541.89	0.7402	4540.9	0.80734	4539.91	0.82464	4543.53	0.83665	4541.71	0.82562	4544.94	0.81763
				4540.17	1.00365	4540.77	0.28134	4547.03	0.51336	4545.23	0.73858	4544.24	0.79913	4543.25	0.82843	4546.88	0.83542	4545.05	0.82886	4548.28	0.81729
				4543.5	0.99544	4544.11	0.28047	4550.37	0.51102	4548.57	0.73617	4547.57	0.79928	4546.59	0.82488	4550.22	0.83646	4548.39	0.82812	4551.62	0.81603
				4546.84	1.00127	4547.45	0.28143	4553.71	0.51111	4551.92	0.73554	4550.92	0.80991	4549.92	0.82582	4553.56	0.83749	4551.73	0.82811	4554.96	0.82122
				4550.18	1.00461	4550.79	0.28144	4557.05	0.51293	4555.26	0.73234	4554.26	0.80121	4553.26	0.82691	4556.9	0.83	4555.07	0.82705	4558.3	0.82073
				4553.52	1.00691	4554.12	0.28113	4560.4	0.51231	4558.6	0.73672	4557.6	0.80188	4556.6	0.83302	4560.25	0.83377	4558.42	0.82748	4561.65	0.81893
				4556.85	0.99624	4557.46	0.28074	4563.74	0.51148	4561.94	0.73959	4560.94	0.80204	4559.94	0.82579	4563.59	0.83887	4561.76	0.83136	4564.99	0.82382
				4560.19	0.99736	4560.81	0.28137	4567.08	0.51278	4565.28	0.73634	4564.28	0.80253	4563.28	0.82497	4566.93	0.83391	4565.1	0.82877	4568.33	0.81858
				4563.52	1.00243	4564.14	0.28099	4570.43	0.51187	4568.62	0.73819	4567.62	0.80363	4566.62	0.82892	4570.27	0.83516	4568.44	0.83148	4571.67	0.82238
				4566.86	0.99815	4567.48	0.28085	4573.77	0.51418	4571.97	0.73955	4570.97	0.80833	4569.96	0.82367	4573.61	0.83479	4571.78	0.83127	4575.01	0.82004
				4570.2	1.00415	4570.82	0.28119	4577.12	0.51052	4575.3	0.7316	4574.31	0.80715	4573.3	0.83081	4576.96	0.84176	4575.13	0.8253	4578.35	0.81856
				4573.54	1.0019	4574.15	0.28074	4580.46	0.5146	4578.64	0.73676	4577.65	0.80636	4576.64	0.82372	4580.3	0.83328	4578.47	0.82873	4581.7	0.81837
				4576.88	0.9983	4577.49	0.28198	4583.8	0.51069	4581.99	0.74036	4580.99	0.80449	4579.98	0.83197	4583.64	0.83518	4581.81	0.83059	4585.03	0.81989
				4580.21	1.00215	4580.82	0.28072	4587.15	0.51232	4585.33	0.73376	4584.33	0.80138	4583.32	0.82626	4586.98	0.83227	4585.15	0.82653	4588.38	0.81944
				4583.55	1.00247	4584.16	0.28157	4590.49	0.51179	4588.67	0.73397	4587.67	0.80853	4586.66	0.82366	4590.32	0.83781	4588.49	0.8232	4591.72	0.8183
				4586.89	1.00617	4587.5	0.28094	4593.83	0.51076	4592.01	0.73441	4591.01	0.80553	4590	0.82532	4593.66	0.8332	4591.83	0.82776	4595.06	0.82034
				4590.22	0.99965	4590.84	0.28125	4597.18	0.51399	4595.35	0.73713	4594.35	0.80483	4593.34	0.82764	4597.01	0.83285	4595.17	0.82854	4598.4	0.81577
				4593.56	1.00095	4594.18	0.28142	4600.52	0.51159	4598.69	0.73765	4597.69	0.80183	4596.68	0.82404	4600.35	0.83394	4598.51	0.82868	4601.74	0.81455
				4596.9	0.99758	4597.51	0.28083	4603.86	0.50971	4602.04	0.73815	4601.04	0.80303	4600.02	0.82655	4603.69	0.83265	4601.85	0.82925	4605.08	0.8139
				4600.23	1.0036	4600.85	0.28077	4607.21	0.51259	4605.38	0.73342	4604.38	0.80313	4603.36	0.82889	4607.04	0.83416	4605.19	0.8273	4608.43	0.82168
				4603.57	0.99116	4604.19	0.28111	4610.55	0.51077	4608.72	0.74202	4607.72	0.80284	4606.7	0.8241	4610.38	0.83699	4608.53	0.82766	4611.77	0.8214
				4606.91	1.00019	4607.53	0.2806	4613.89	0.51015	4612.06	0.73467	4611.06	0.80068	4610.04	0.82997	4613.72	0.8369	4611.88	0.83194	4615.11	0.82291
				4610.25	0.99996	4610.86	0.28097	4617.24	0.51177	4615.41	0.74028	4614.4	0.80558	4613.38	0.8288	4617.06	0.83611	4615.22	0.8316	4618.45	0.82229
				4613.59	1.00701	4614.2	0.28048	4620.58	0.51062	4618.75	0.73796	4617.74	0.80012	4616.73	0.82419	4620.4	0.83588	4618.56	0.82478	4621.79	0.81833
				4616.93	0.99489	4617.54	0.28146	4623.93	0.5096	4622.09	0.74491	4621.09	0.8081	4620.07	0.82488	4623.75	0.83903	4621.9	0.82951	4625.14	0.81838
				4620.26	1.00199	4620.88	0.28052	4627.27	0.51184	4625.43	0.73784	4624.43	0.79969	4623.41	0.82577	4627.09	0.83814	4625.25	0.82982	4628.48	0.82395
				4623.6	0.99914	4624.22	0.28066	4630.61	0.51226	4628.77	0.74309	4627.77	0.80437	4626.75	0.82657	4630.43	0.83772	4628.59	0.82908	4631.82	0.81637
				4626.94	0.99408	4627.56	0.28013	4633.96	0.51009	4632.11	0.73515	4631.11	0.79976	4630.09	0.82604	4633.78	0.83221	4631.93	0.83576	4635.16	0.82149
				4630.28	0.99685	4630.89	0.28129	4637.3	0.5107	4635.45	0.74126	4634.45	0.80548	4633.43	0.82633	4637.12	0.83607	4635.27	0.82467	4638.5	0.81555
				4633.61	0.99466	4634.23	0.28138	4640.64	0.51138	4638.79	0.7442	4637.79	0.80426	4636.77	0.82363	4640.46	0.84137	4638.61	0.82706	4641.85	0.8193
				4636.95	0.99719	4637.57	0.28123	4643.99	0.51031	4642.14	0.73781	4641.14	0.80236	4640.11	0.82728	4643.8	0.83356	4641.95	0.83048	4645.19	0.81814
				4640.29	1.0041	4640.91	0.2812	4647.33	0.50764	4645.48	0.74417	4644.48	0.80141	4643.45	0.82676	4647.14	0.83618	4645.29	0.8237	4648.53	0.82042
				4643.62	1.01019	4644.25	0.28086	4650.68	0.51216	4648.82	0.73611	4647.82	0.80643	4646.8	0.82826	4650.49	0.8367	4648.63	0.83304	4651.87	0.82265
				4646.96	1.00167	4647.59	0.28009	4654.02	0.51214	4652.16	0.73516	4651.16	0.80848	4650.14	0.82753	4653.83	0.83338	4651.97	0.82544	4655.21	0.81944
				4650.29	0.99738	4650.93	0.28119	4657.36	0.50878	4655.5	0.73824	4654.51	0.80352	4653.48	0.82611	4657.17	0.83405	4655.31	0.8286	4658.56	0.81975
				4653.63	0.9943	4654.27	0.28114	4660.71	0.50981	4658.84	0.73572	4657.85	0.80666	4656.82	0.82077	4660.51	0.83167	4658.65	0.8299	4661.9	0.82081
				4656.97	0.99963	4657.61	0.28017	4664.05	0.50915	4662.19	0.73578	4661.19	0.80983	4660.16	0.82509	4663.85	0.84337	4662	0.82542	4665.24	0.81828
				4660.3	1.00067	4660.95	0.28093	4667.4	0.51158	4665.53	0.73788	4664.53	0.80266	4663.5	0.82071	4667.2	0.83575	4665.34	0.82537	4668.58	0.81966
				4663.64	0.99954	4664.29	0.28161	4670.74	0.51025	4668.86	0.74164	4667.87	0.80339	4666.85	0.82836	4670.54	0.83264	4668.68	0.8288	4671.93	0.81626
				4666.97	0.99991	4667.63	0.28121	4674.08	0.51177	4672.21	0.7387	4671.21	0.80152	4670.19	0.82185	4673.88	0.83172	4672.02	0.82331	4675.28	0.82037
				4670.31	1.0004	4670.96	0.28112	4677.43	0.51169	4675.55	0.74055	4674.55	0.80318	4673.53	0.8214	4677.23	0.83566	4675.36	0.8263	4678.62	0.8219
				4673.64	0.99934	4674.3	0.28017	4680.77	0.50959	4678.89	0.7385	4677.89	0.80592	4676.87	0.82145	4680.57	0.83397	4678.71	0.82456	4682.09	0.82483
				4676.98	1.00079	4677.64	0.28151	4684.11	0.51022	4682.23	0.74394	4681.24	0.79829	4680.21	0.82215	4683.91	0.83634	4682.05	0.83028	4685.43	0.81381
				4680.31	0.9952	4680.97	0.28065	4687.46	0.51281	4685.57	0.74353	4684.57	0.80598	4683.55	0.82608	4687.25	0.84184	4685.39	0.83245	4688.78	0.81795
				4683.65	1.0041	4684.31	0.2814	4690.8	0.51193	4688.91	0.74112	4687.91	0.80442	4686.9	0.82385	4690.59	0.8359	4688.73	0.83439	4692.13	0.8237
				4686.99	1.00244	4687.65	0.28009	4694.14	0.50828	4692.26	0.74164	4691.26	0.80128	4690.23	0.82675	4693.93	0.83173	4692.07	0.82445	4695.47	0.82177
				4690.32	0.99893	4690.99	0.28031	4697.49	0.50776	4695.6	0.74034	4694.6	0.80427	4693.57	0.82061	4697.28	0.83711	4695.41	0.82567	4698.82	0.81567
				4693.65	1.00173	4694.33	0.28158	4700.83	0.50771	4698.94	0.73931	4697.94	0.80049	4696.92	0.82381	4700.62	0.83468	4698.76	0.82925	4702.17	0.82003
				4696.99	1.00169	4697.67	0.28044	4704.18	0.51005	4702.28	0.74418	4701.28	0.80181	4700.26	0.82829	4703.96	0.83472	4702.1	0.82913	4705.51	0.81716
				4700.33	0.99875	4701.01	0.28042	4707.52	0.5114	4705.62	0.74289	4704.62	0.7999	4703.6	0.82716	4707.31	0.83777	4705.44	0.82884	4708.86	0.82543
				4703.67	1.00777	4704.35	0.28048	4710.87	0.51094	4708.97	0.73955	4707.96	0.80585	4706.94	0.8272	4710.65	0.83466	4708.78	0.82504	4712.2	0.82127
				4707	0.99546	4707.68	0.28029	4714.21	0.50705	4712.31	0.7411	4711.31	0.80751	4710.28	0.82525	4713.99	0.84071	4712.12	0.82399	4715.55	0.81888
				4710.34	1.00056	4711.02	0.28063	4717.55	0.50808	4715.65	0.7394	4714.65	0.80551	4713.62	0.82534	4717.33	0.83039	4715.46	0.83191	4718.89	0.81808
				4713.68	1.00664	4714.36	0.28102	4720.9	0.50957	4718.99	0.74366	4717.98	0.8017	4716.97	0.82603	4720.68	0.83429	4718.8	0.83289	4722.23	0.82078
				4717.02	0.99336	4717.7	0.28016	4724.24	0.51075	4722.33	0.74202	4721.33	0.80549	4720.31	0.82788	4724.02	0.83651	4722.14	0.82671	4725.58	0.82029
				4720.35	1.00648	4721.03	0.28054	4727.58	0.50811	4725.67	0.73762	4724.67	0.80284	4723.65	0.8271	4727.36	0.83674	4725.48	0.82299	4728.93	0.82274
				4723.69	0.99852	4724.37	0.28107	4730.93	0.50751	4729.01	0.74082	4728.01	0.80652	4726.99	0.82159	4730.7	0.83987	4728.82	0.82924	4732.27	0.81583
				4727.02	1.00677	4727.71	0.28121	4734.27	0.50798	4732.36	0.74442	4731.35	0.80057	4730.33	0.82164	4734.04	0.83236	4732.16	0.82983	4735.62	0.81951
				4730.36	1.00368	4731.05	0.28164	4737.61	0.51037	4735.7	0.73963	4734.69	0.80334	4733.67	0.82773	4737.38	0.8294	4735.51	0.82813	4738.97	0.81773
				4733.69	0.99537	4734.39	0.28058	4740.96	0.51073	4739.04	0.74084	4738.03	0.80567	4737.02	0.8285	4740.73	0.83589	4738.85	0.82791	4742.31	0.81925
				4737.03	0.99826	4737.72	0.2813	4744.3	0.50826	4742.38	0.73923	4741.38	0.80136	4740.36	0.8215	4744.06	0.83638	4742.19	0.82902	4745.66	0.81699
				4740.37	1.0075	4741.06	0.28148	4747.64	0.50745	4745.72	0.7392	4744.72	0.80399	4743.7	0.81882	4747.41	0.8303	4745.53	0.82965	4749.01	0.81505
						4744.4	0.28116	4750.99	0.50926	4749.06	0.74936	4748.06	0.80532	4747.04	0.82454	4750.75	0.83811	4748.87	0.8314	4752.36	0.81767
						4747.74	0.28083	4754.33	0.50781	4752.41	0.73873	4751.4	0.80185	4750.38	0.82682	4754.09	0.83551	4752.22	0.8288	4755.7	0.82416
						4751.07	0.28014	4757.67	0.50788	4755.75	0.74031	4754.74	0.80158	4753.72	0.82997	4757.43	0.8347	4755.56	0.82337	4759.05	0.81475
						4754.41	0.28085	4761.01	0.50645	4759.09	0.7415	4758.07	0.806	4757.07	0.82484	4760.78	0.83547	4758.9	0.82889	4762.4	0.81417
						4757.75	0.28115	4764.36	0.5089	4762.43	0.74462	4761.41	0.80215	4760.41	0.82249	4764.12	0.83342	4762.24	0.82397	4765.74	0.82068
						4761.09	0.28134	4767.7	0.50869	4765.77	0.74538	4764.75	0.80479	4763.75	0.8223	4767.46	0.83776	4765.58	0.83198	4769.09	0.81549
						4764.43	0.28057	4771.04	0.50882	4769.11	0.73749	4768.1	0.80582	4767.09	0.82043	4770.8	0.83726	4768.92	0.8245	4772.43	0.82056
						4767.77	0.28144	4774.39	0.50646	4772.46	0.74174	4771.44	0.80252	4770.43	0.81936	4774.14	0.83554	4772.26	0.82527	4775.78	0.81986
						4771.1	0.28093	4777.73	0.50727	4775.79	0.74331	4774.78	0.80083	4773.77	0.82231	4777.49	0.83312	4775.6	0.82637	4779.13	0.81963
						4774.44	0.28208	4781.07	0.50659	4779.13	0.74562	4778.12	0.80108	4777.11	0.82928	4780.82	0.83885	4778.95	0.82906	4782.48	0.81669
						4777.78	0.28101	4784.42	0.50843	4782.48	0.74594	4781.46	0.79916	4780.45	0.82327	4784.17	0.83305	4782.29	0.82968	4785.82	0.81955
						4781.11	0.28165	4787.76	0.50572	4785.82	0.74381	4784.8	0.8055	4783.79	0.82008	4787.51	0.83688	4785.63	0.82517	4789.17	0.81452
						4784.46	0.28159	4791.1	0.50744	4789.16	0.74603	4788.14	0.79991	4787.14	0.82659	4790.85	0.83465	4788.97	0.8303	4792.51	0.81693
						4787.8	0.2809	4794.45	0.50831	4792.5	0.7356	4791.48	0.8071	4790.48	0.82741	4794.19	0.83899	4792.32	0.82659	4795.86	0.82168
						4791.13	0.28139	4797.79	0.50695	4795.84	0.74912	4794.82	0.80098	4793.82	0.82188	4797.53	0.83373	4795.66	0.82528	4799.2	0.81726
						4794.47	0.2795	4801.13	0.51026	4799.19	0.74548	4798.16	0.80275	4797.16	0.82342	4800.87	0.83359	4799	0.82948	4802.55	0.81781
						4797.81	0.28173	4804.48	0.50612	4802.53	0.74627	4801.5	0.79813	4800.5	0.8219	4804.22	0.83598	4802.35	0.82626	4805.89	0.81926
						4801.15	0.28122	4807.82	0.50749	4805.87	0.74305	4804.84	0.80798	4803.84	0.82439	4807.56	0.83916	4805.69	0.82055	4809.24	0.81648
						4804.48	0.28124	4811.17	0.50455	4809.21	0.7463	4808.18	0.801	4807.19	0.82797	4810.9	0.83122	4809.03	0.82708	4812.58	0.81623
						4807.82	0.28152	4814.51	0.50841	4812.55	0.74479	4811.52	0.81022	4810.53	0.8265	4814.24	0.84411	4812.37	0.82991	4815.93	0.81823
						4811.16	0.28071	4817.85	0.50587	4815.89	0.74648	4814.86	0.80817	4813.87	0.82483	4817.58	0.83655	4815.72	0.82416	4819.28	0.81569
						4814.5	0.28169	4821.19	0.50524	4819.23	0.74651	4818.2	0.80206	4817.21	0.82148	4820.93	0.83744	4819.06	0.83135	4822.62	0.81699
						4817.84	0.28173	4824.54	0.50846	4822.58	0.74201	4821.54	0.80866	4820.55	0.82493	4824.27	0.83956	4822.4	0.82386	4825.96	0.8226
						4821.18	0.28137	4827.88	0.50817	4825.92	0.74708	4824.88	0.80292	4823.89	0.82436	4827.61	0.83653	4825.74	0.82926	4829.31	0.82124
						4824.51	0.28185	4831.23	0.50762	4829.26	0.74914	4828.22	0.80015	4827.23	0.82341	4830.96	0.83742	4829.09	0.82755	4832.66	0.81758
						4827.85	0.28203	4834.57	0.5058	4832.6	0.74745	4831.56	0.80696	4830.57	0.82886	4834.3	0.83192	4832.43	0.82605	4836.01	0.81827
						4831.19	0.28161	4837.91	0.50439	4835.94	0.74994	4834.9	0.80395	4833.91	0.82469	4837.64	0.82947	4835.78	0.82507	4839.35	0.81593
						4834.53	0.28206	4841.26	0.50588	4839.28	0.7458	4838.24	0.80871	4837.26	0.82915	4840.99	0.83562	4839.12	0.83016	4842.7	0.81806
						4837.87	0.28264	4844.6	0.50712	4842.63	0.74602	4841.57	0.80522	4840.6	0.82317	4844.32	0.83183	4842.47	0.82746	4846.05	0.82087
						4841.21	0.28156	4847.94	0.50626	4845.97	0.74285	4844.91	0.80475	4843.94	0.82165	4847.67	0.83291	4845.81	0.83016	4849.39	0.81962
						4844.54	0.2811	4851.28	0.50593	4849.31	0.74821	4848.25	0.80247	4847.28	0.83064	4851.01	0.83435	4849.15	0.82553	4852.74	0.81742
						4847.88	0.28102	4854.62	0.50581	4852.65	0.74471	4851.59	0.80838	4850.61	0.82414	4854.35	0.83867	4852.49	0.82388	4856.09	0.82613
						4851.22	0.2807	4857.97	0.50717	4855.99	0.74467	4854.93	0.80533	4853.95	0.82043	4857.69	0.83647	4855.84	0.82968	4859.44	0.82067
						4854.56	0.28133	4861.31	0.50483	4859.33	0.74519	4858.27	0.79853	4857.3	0.82689	4861.04	0.83179	4859.18	0.82602	4862.78	0.82105
						4857.9	0.28147	4864.65	0.5034	4862.67	0.74844	4861.61	0.80196	4860.64	0.82534	4864.38	0.83861	4862.52	0.83161	4866.13	0.82062
						4861.23	0.28047	4868	0.50756	4866.01	0.74917	4864.95	0.80326	4863.98	0.82489	4867.72	0.83211	4865.86	0.82543	4869.47	0.81733
						4864.57	0.28108	4871.34	0.50645	4869.35	0.74512	4868.29	0.80329	4867.32	0.82659	4871.06	0.83705	4869.2	0.82828	4872.82	0.82097
						4867.91	0.2805	4874.69	0.50285	4872.7	0.74268	4871.63	0.8045	4870.66	0.82448	4874.41	0.83419	4872.55	0.82444	4876.17	0.81848
						4871.25	0.28017	4878.03	0.5057	4876.04	0.74657	4874.97	0.80296	4874	0.82613	4877.75	0.83912	4875.89	0.83255	4879.51	0.81728
						4874.59	0.28143	4881.37	0.50502	4879.38	0.75033	4878.31	0.80288	4877.34	0.82687	4881.09	0.83324	4879.24	0.82341	4882.86	0.81954
						4877.93	0.28055	4884.72	0.50438	4882.73	0.74535	4881.65	0.80319	4880.68	0.82112	4884.44	0.8347	4882.58	0.82798	4886.2	0.81865
						4881.27	0.28058	4888.06	0.50576	4886.07	0.75196	4884.99	0.80427	4884.02	0.83099	4887.78	0.83445	4885.92	0.83351	4889.55	0.81865
						4884.61	0.28013	4891.4	0.50455	4889.41	0.7451	4888.33	0.80046	4887.36	0.82626	4891.12	0.83434	4889.26	0.82454	4892.9	0.81549
						4887.95	0.28103	4894.75	0.50436	4892.75	0.74259	4891.67	0.81	4890.7	0.82357	4894.47	0.83789	4892.61	0.82998	4896.24	0.81626
						4891.29	0.28063	4898.09	0.50728	4896.09	0.75085	4895.01	0.80349	4894.04	0.82497	4897.81	0.83404	4895.95	0.822	4899.59	0.81375
						4894.63	0.28042	4901.43	0.50399	4899.43	0.74399	4898.35	0.79913	4897.38	0.82161	4901.15	0.84099	4899.29	0.82889	4902.94	0.81747
						4897.96	0.28106	4904.78	0.50668	4902.77	0.74759	4901.69	0.79633	4900.72	0.8264	4904.5	0.83457	4902.64	0.82282	4906.28	0.81639
						4901.3	0.28123	4908.12	0.50551	4906.11	0.74967	4905.03	0.80467	4904.06	0.8237	4907.84	0.83379	4905.98	0.82488	4909.63	0.81877
						4904.64	0.27992	4911.47	0.50414	4909.45	0.74322	4908.37	0.79882	4907.4	0.8254	4911.19	0.83429	4909.32	0.82772	4912.97	0.82002
						4907.98	0.28022	4914.81	0.50643	4912.8	0.75115	4911.71	0.80165	4910.74	0.82885	4914.53	0.83012	4912.67	0.83072	4916.32	0.82024
						4911.32	0.2801	4918.15	0.50369	4916.14	0.745	4915.04	0.80208	4914.08	0.82762	4917.87	0.8362	4916.01	0.82942	4919.67	0.81783
						4914.66	0.28034	4921.49	0.50697	4919.48	0.75117	4918.39	0.80633	4917.43	0.82247	4921.22	0.83343	4919.35	0.82638	4923.02	0.82099
						4918	0.2808	4924.84	0.50472	4922.82	0.7479	4921.72	0.80825	4920.77	0.82507	4924.56	0.83227	4922.69	0.82257	4926.37	0.81964
						4921.34	0.27951	4928.18	0.5039	4926.16	0.74999	4925.06	0.80721	4924.1	0.82489	4927.9	0.83031	4926.04	0.82308	4929.71	0.79872
						4924.67	0.27987	4931.52	0.50375	4929.5	0.74879	4928.4	0.80537	4927.45	0.82725	4931.24	0.83067	4929.38	0.82694	4933.06	0.82265
						4928.01	0.28042	4934.86	0.50344	4932.85	0.7485	4931.74	0.80193	4930.79	0.81879	4934.58	0.83949	4932.73	0.82492	4936.41	0.82148
						4931.35	0.28024	4938.21	0.50513	4936.19	0.75419	4935.09	0.80404	4934.13	0.82321	4937.93	0.84281	4936.07	0.82844	4939.76	0.82071
						4934.68	0.27985	4941.55	0.50448	4939.53	0.74511	4938.43	0.80176	4937.47	0.8248	4941.27	0.83462	4939.41	0.83024	4943.1	0.81544
						4938.02	0.28072	4944.9	0.50289	4942.87	0.7464	4941.77	0.7987	4940.81	0.82507	4944.61	0.84064	4942.76	0.83515	4946.45	0.82027
						4941.36	0.27991	4948.24	0.50584	4946.21	0.75043	4945.11	0.8021	4944.14	0.82294	4947.95	0.83639	4946.1	0.82684	4949.8	0.8183
						4944.7	0.28055	4951.59	0.50455	4949.55	0.74983	4948.45	0.80328	4947.48	0.82696	4951.29	0.83794	4949.44	0.83421	4953.14	0.82053
						4948.04	0.28031	4954.93	0.50078	4952.9	0.74329	4951.79	0.80179	4950.82	0.82368	4954.63	0.83464	4952.78	0.83329	4956.5	0.8134
						4951.37	0.27965	4958.27	0.5067	4956.24	0.75219	4955.13	0.80085	4954.16	0.82562	4957.98	0.83075	4956.12	0.82786	4959.84	0.81792
						4954.71	0.27935	4961.62	0.50245	4959.58	0.74945	4958.47	0.8	4957.5	0.82907	4961.31	0.83729	4959.47	0.82678	4963.19	0.81809
						4958.05	0.28034	4964.96	0.50367	4962.92	0.74836	4961.81	0.80278	4960.84	0.82857	4964.66	0.83296	4962.81	0.82558	4966.54	0.8162
						4961.39	0.27942	4968.31	0.50357	4966.26	0.74242	4965.15	0.80802	4964.18	0.82443	4968	0.83071	4966.15	0.82605	4969.89	0.82001
						4964.73	0.27952	4971.65	0.50539	4969.6	0.74834	4968.49	0.80667	4967.52	0.82354	4971.34	0.83588	4969.5	0.82668	4973.23	0.81641
						4968.07	0.27984	4974.99	0.50357	4972.94	0.74579	4971.83	0.79744	4970.86	0.82381	4974.69	0.83429	4972.84	0.82528	4976.58	0.82187
						4971.41	0.27941	4978.33	0.50443	4976.28	0.7498	4975.17	0.8013	4974.2	0.82305	4978.06	0.83001	4976.18	0.82493	4979.93	0.81744
						4974.74	0.27943	4981.68	0.50527	4979.62	0.75046	4978.51	0.80546	4977.54	0.82711	4981.4	0.83338	4979.53	0.8319	4983.27	0.81624
						4978.08	0.27941	4985.02	0.50359	4982.97	0.74603	4981.85	0.80258	4980.88	0.82785	4984.75	0.83035	4982.87	0.82712	4986.62	0.8196
						4981.42	0.27948	4988.36	0.50156	4986.3	0.74446	4985.19	0.80074	4984.23	0.82623	4988.09	0.83086	4986.22	0.82739	4989.97	0.81801
						4984.76	0.27933	4991.7	0.50292	4989.65	0.74788	4988.53	0.80233	4987.57	0.82037	4991.44	0.83858	4989.56	0.82973	4993.32	0.81568
						4988.1	0.27952	4995.05	0.5016	4992.99	0.74967	4991.87	0.80831	4990.91	0.82237	4994.78	0.83585	4992.9	0.82238	4996.66	0.8188
						4991.44	0.28005	4998.39	0.50318	4996.33	0.7475	4995.21	0.80224	4994.25	0.82558	4998.12	0.83393	4996.25	0.82584	5000.01	0.8171
						4994.77	0.27917	5001.74	0.50293	4999.67	0.74527	4998.55	0.80265	4997.59	0.82413	5001.47	0.83727	4999.59	0.8221	5003.36	0.82169
						4998.11	0.27803	5005.08	0.50198	5003.02	0.74567	5001.89	0.80392	5000.93	0.82687	5004.81	0.83716	5002.93	0.82194	5006.7	0.81768
						5001.45	0.27958	5008.43	0.50151	5006.36	0.74945	5005.23	0.79923	5004.27	0.82663	5008.15	0.8343	5006.28	0.82122	5010.05	0.818
						5004.79	0.27809	5011.77	0.50169	5009.7	0.74564	5008.57	0.80922	5007.61	0.8253	5011.5	0.83039	5009.62	0.82472	5013.4	0.8179
						5008.12	0.27835	5015.11	0.50237	5013.04	0.75048	5011.91	0.80096	5010.95	0.82325	5014.84	0.8313	5012.96	0.82804	5016.74	0.81568
						5011.46	0.27916	5018.46	0.50077	5016.38	0.75405	5015.25	0.80557	5014.29	0.82784	5018.18	0.83906	5016.31	0.8287	5020.09	0.82055
						5014.8	0.27806	5021.8	0.50253	5019.72	0.74733	5018.6	0.79809	5017.63	0.82583	5021.52	0.83654	5019.65	0.8243	5023.44	0.81589
						5018.14	0.27957	5025.14	0.50245	5023.07	0.74909	5021.94	0.80436	5020.97	0.82331	5024.87	0.83097	5022.99	0.8247	5026.78	0.81865
						5021.48	0.27923	5028.49	0.50007	5026.41	0.74582	5025.28	0.80367	5024.31	0.82149	5028.21	0.83173	5026.33	0.82917	5030.13	0.81909
						5024.82	0.279	5031.83	0.50284	5029.75	0.74523	5028.62	0.7964	5027.65	0.82599	5031.55	0.83557	5029.68	0.82331	5033.47	0.81499
						5028.16	0.27889	5035.18	0.50135	5033.09	0.74451	5031.96	0.80648	5030.99	0.82072	5034.9	0.83323	5033.02	0.82515	5036.82	0.81872
						5031.5	0.2789	5038.52	0.50065	5036.43	0.74842	5035.3	0.80449	5034.32	0.82446	5038.24	0.83768	5036.36	0.82653	5040.17	0.81885
						5034.84	0.27898	5041.87	0.50176	5039.77	0.74778	5038.64	0.80072	5037.66	0.8189	5041.58	0.83722	5039.7	0.82455	5043.51	0.81854
						5038.18	0.27845	5045.21	0.50345	5043.11	0.75093	5041.98	0.80217	5041.01	0.82612	5044.92	0.83094	5043.05	0.8197	5046.86	0.82113
						5041.51	0.27838	5048.56	0.50389	5046.45	0.75536	5045.32	0.80108	5044.35	0.8227	5048.27	0.8368	5046.39	0.83303	5050.21	0.81648
						5044.85	0.27847	5051.9	0.5014	5049.79	0.74778	5048.67	0.80687	5047.69	0.82345	5051.62	0.83448	5049.73	0.82967	5053.56	0.81935
						5048.19	0.27817	5055.24	0.50182	5053.14	0.75021	5052.01	0.80109	5051.03	0.82331	5054.96	0.83785	5053.07	0.82584	5056.91	0.8192
						5051.53	0.27884	5058.59	0.5009	5056.48	0.75113	5055.35	0.79926	5054.37	0.82489	5058.3	0.838	5056.42	0.82646	5060.25	0.81983
						5054.87	0.27862	5061.93	0.50251	5059.82	0.74568	5058.69	0.80439	5057.71	0.82518	5061.65	0.83538	5059.76	0.82515	5063.6	0.81544
						5058.21	0.27759	5065.27	0.50441	5063.16	0.75123	5062.03	0.79679	5061.05	0.82444	5064.99	0.83931	5063.1	0.82584	5066.95	0.82262
						5061.54	0.27789	5068.62	0.50292	5066.5	0.74862	5065.37	0.80509	5064.39	0.8295	5068.33	0.83957	5066.44	0.82789	5070.3	0.81816
						5064.88	0.27768	5071.96	0.4999	5069.84	0.74472	5068.72	0.80001	5067.73	0.82839	5071.68	0.83686	5069.79	0.83052	5073.64	0.81697
						5068.22	0.27756	5075.31	0.50138	5073.19	0.74994	5072.05	0.80049	5071.08	0.82174	5075.02	0.8323	5073.13	0.83078	5076.99	0.81885
						5071.56	0.27786	5078.65	0.50105	5076.53	0.74845	5075.4	0.80428	5074.42	0.82863	5078.36	0.83711	5076.48	0.83326	5080.34	0.81537
						5074.9	0.27664	5082	0.50091	5079.87	0.74793	5078.74	0.80198	5077.76	0.81752	5081.71	0.83608	5079.82	0.82655	5083.69	0.81873
						5078.24	0.27872	5085.34	0.5022	5083.21	0.74688	5082.08	0.80252	5081.1	0.82294	5085.05	0.83803	5083.16	0.82234	5087.03	0.81359
						5081.58	0.27727	5088.69	0.50025	5086.55	0.74958	5085.42	0.80127	5084.44	0.82121	5088.39	0.8404	5086.5	0.82862	5090.38	0.81731
						5084.91	0.27682	5092.03	0.49939	5089.89	0.74944	5088.77	0.80356	5087.78	0.81962	5091.74	0.83163	5089.84	0.82957	5093.73	0.81558
						5088.25	0.27716	5095.38	0.50001	5093.24	0.74701	5092.1	0.80307	5091.13	0.82027	5095.07	0.83757	5093.19	0.82944	5097.08	0.81948
						5091.59	0.27722	5098.72	0.49794	5096.58	0.74667	5095.44	0.79873	5094.47	0.82402	5098.42	0.83569	5096.53	0.82566	5100.42	0.81748
						5094.93	0.27612	5102.06	0.5003	5099.92	0.74552	5098.79	0.80473	5097.81	0.82429	5101.76	0.83634	5099.87	0.82314	5103.77	0.81595
						5098.27	0.27695	5105.41	0.49773	5103.26	0.74676	5102.13	0.80337	5101.14	0.82214	5105.1	0.83079	5103.22	0.82607	5107.12	0.81616
						5101.6	0.27768	5108.75	0.50119	5106.6	0.74619	5105.47	0.80154	5104.49	0.8241	5108.45	0.82825	5106.56	0.82493	5110.47	0.81708
						5104.94	0.27658	5112.09	0.5006	5109.94	0.74935	5108.82	0.80147	5107.83	0.82953	5111.79	0.83545	5109.9	0.82457	5113.81	0.81677
						5108.28	0.27666	5115.44	0.49985	5113.28	0.74336	5112.16	0.80501	5111.17	0.82164	5115.13	0.83608	5113.24	0.82326	5117.16	0.81571
						5111.62	0.27703	5118.78	0.49959	5116.63	0.7495	5115.5	0.80266	5114.52	0.81996	5118.48	0.83021	5116.58	0.82955	5120.51	0.81502
						5114.96	0.27631	5122.13	0.49996	5119.97	0.74621	5118.84	0.80142	5117.85	0.81907	5121.82	0.83192	5119.93	0.82517	5123.86	0.81946
						5118.3	0.27682	5125.47	0.50088	5123.31	0.74929	5122.18	0.79859	5121.2	0.82085	5125.16	0.83569	5123.27	0.82314	5127.2	0.82155
						5121.64	0.27682	5128.81	0.50122	5126.65	0.74689	5125.52	0.80269	5124.54	0.82343	5128.51	0.8359	5126.61	0.82602	5130.55	0.8231
						5124.97	0.27686	5132.15	0.50025	5129.99	0.74737	5128.86	0.79749	5127.88	0.82811	5131.85	0.83655	5129.95	0.82892	5133.9	0.81859
						5128.31	0.27624	5135.5	0.49851	5133.34	0.75382	5132.2	0.80217	5131.23	0.818	5135.19	0.83388	5133.29	0.8232	5137.24	0.81917
						5131.66	0.27621	5138.84	0.50203	5136.68	0.75137	5135.54	0.80385	5134.57	0.82081	5138.53	0.83335	5136.64	0.83139	5140.59	0.81545
						5135	0.27627	5142.19	0.49884	5140.01	0.74447	5138.89	0.79977	5137.91	0.82604	5141.88	0.83287	5139.98	0.82768	5143.94	0.82334
						5138.34	0.27623	5145.53	0.49978	5143.36	0.74819	5142.23	0.80255	5141.25	0.82292	5145.22	0.83966	5143.32	0.82534	5147.29	0.81514
						5141.67	0.27611	5148.88	0.4972	5146.7	0.7494	5145.57	0.8	5144.59	0.82014	5148.56	0.83609	5146.66	0.83057	5150.64	0.81555
						5145.01	0.27562	5152.22	0.49853	5150.04	0.7474	5148.91	0.79926	5147.93	0.82103	5151.9	0.8374	5150	0.82481	5153.98	0.81989
						5148.35	0.27674	5155.56	0.49958	5153.38	0.74997	5152.25	0.80159	5151.27	0.82412	5155.25	0.8354	5153.34	0.82439	5157.33	0.81774
						5151.68	0.27635	5158.91	0.49878	5156.72	0.74711	5155.59	0.80073	5154.61	0.82319	5158.59	0.83528	5156.69	0.83228	5160.68	0.81704
						5155.02	0.27557	5162.25	0.4973	5160.06	0.74805	5158.94	0.80652	5157.95	0.82667	5161.94	0.82806	5160.03	0.8236	5164.03	0.81815
						5158.36	0.27601	5165.6	0.49944	5163.41	0.7433	5162.28	0.80665	5161.3	0.82471	5165.28	0.83297	5163.38	0.8308	5167.38	0.81902
						5161.7	0.27536	5168.94	0.49959	5166.75	0.74309	5165.62	0.79387	5164.64	0.82524	5168.62	0.83377	5166.72	0.82963	5170.72	0.81723
						5165.04	0.27566	5172.28	0.4993	5170.09	0.75437	5168.96	0.7928	5167.98	0.81971	5171.97	0.83087	5170.06	0.82091	5174.07	0.81887
						5168.38	0.27571	5175.63	0.49709	5173.43	0.74565	5172.3	0.80168	5171.32	0.82209	5175.31	0.83279	5173.41	0.82748	5177.42	0.81917
						5171.71	0.2761	5178.97	0.50072	5176.77	0.74771	5175.64	0.80259	5174.66	0.82391	5178.65	0.835	5176.75	0.8281	5180.77	0.81923
						5175.05	0.27541	5182.31	0.49673	5180.11	0.74651	5178.99	0.8035	5178	0.82516	5182	0.83128	5180.09	0.82655	5184.12	0.82306
						5178.39	0.27576	5185.66	0.5031	5183.46	0.74762	5182.33	0.80525	5181.35	0.82453	5185.34	0.83956	5183.43	0.82727	5187.46	0.81998
						5181.72	0.27519	5189	0.49771	5186.8	0.74093	5185.67	0.80068	5184.69	0.82406	5188.68	0.83708	5186.77	0.82563	5190.82	0.81942
						5185.06	0.2746	5192.35	0.49704	5190.14	0.74444	5189.01	0.80631	5188.03	0.82826	5192.03	0.82601	5190.11	0.82447	5194.17	0.82178
						5188.4	0.27556	5195.69	0.50033	5193.48	0.74579	5192.35	0.80397	5191.37	0.82533	5195.37	0.82831	5193.46	0.82627	5197.51	0.81706
						5191.74	0.27506	5199.03	0.4981	5196.82	0.7528	5195.69	0.79909	5194.71	0.82646	5198.72	0.833	5196.8	0.82318	5200.86	0.82174
						5195.08	0.27428	5202.38	0.49982	5200.16	0.74378	5199.03	0.79974	5198.05	0.82619	5202.06	0.83769	5200.14	0.8268	5204.21	0.81428
						5198.42	0.27544	5205.72	0.49766	5203.51	0.7433	5202.37	0.80047	5201.39	0.82461	5205.4	0.83815	5203.49	0.82673	5207.56	0.8213
						5201.76	0.27485	5209.06	0.49744	5206.85	0.74159	5205.72	0.80349	5204.73	0.82472	5208.75	0.82933	5206.83	0.82489	5210.91	0.8211
						5205.1	0.27467	5212.41	0.49696	5210.19	0.7504	5209.06	0.79822	5208.07	0.82213	5212.09	0.8354	5210.17	0.8257	5214.26	0.81704
						5208.44	0.27582	5215.75	0.49684	5213.53	0.74656	5212.4	0.80732	5211.42	0.82166	5215.44	0.8318	5213.51	0.82719	5217.6	0.82064
						5211.78	0.27482	5219.1	0.49714	5216.87	0.74602	5215.74	0.80021	5214.76	0.82431	5218.78	0.83333	5216.85	0.82786	5220.94	0.81742
						5215.12	0.27473	5222.44	0.49709	5220.22	0.74967	5219.09	0.80635	5218.1	0.82472	5222.12	0.8288	5220.2	0.82638	5224.29	0.81989
						5218.45	0.27423	5225.78	0.49644	5223.55	0.74819	5222.43	0.80524	5221.44	0.82411	5225.47	0.83501	5223.54	0.82469	5227.64	0.81907
						5221.79	0.27355	5229.13	0.49679	5226.9	0.74365	5225.77	0.80477	5224.78	0.8232	5228.81	0.8292	5226.88	0.82839	5230.99	0.81977
						5225.13	0.27483	5232.47	0.49744	5230.24	0.74352	5229.11	0.80031	5228.12	0.82402	5232.16	0.83614	5230.23	0.82734	5234.33	0.81596
						5228.47	0.27382	5235.81	0.49676	5233.58	0.74829	5232.45	0.80293	5231.46	0.82492	5235.5	0.84169	5233.57	0.82797	5237.68	0.81864
						5231.81	0.27336	5239.16	0.49896	5236.92	0.74526	5235.79	0.80315	5234.81	0.82547	5238.84	0.83019	5236.91	0.83072	5241.03	0.81613
						5235.14	0.27371	5242.5	0.49783	5240.26	0.74465	5239.13	0.80095	5238.15	0.82505	5242.19	0.83641	5240.25	0.82731	5244.38	0.81542
						5238.48	0.27387	5245.85	0.49832	5243.6	0.74689	5242.47	0.79966	5241.48	0.82657	5245.53	0.83337	5243.59	0.82937	5247.72	0.81809
						5241.82	0.27433	5249.19	0.49615	5246.94	0.74317	5245.81	0.80487	5244.83	0.82077	5248.87	0.83128	5246.94	0.82903	5251.07	0.82029
						5245.16	0.27399	5252.54	0.49713	5250.28	0.74464	5249.16	0.80006	5248.17	0.82243	5252.22	0.84012	5250.28	0.8228	5254.42	0.82173
						5248.5	0.27342	5255.88	0.4963	5253.63	0.7471	5252.5	0.80637	5251.52	0.82524	5255.56	0.83648	5253.62	0.8324	5257.76	0.81882
						5251.84	0.27374	5259.23	0.49591	5256.97	0.74485	5255.84	0.80118	5254.85	0.82854	5258.9	0.83545	5256.97	0.82954	5261.11	0.81604
						5255.18	0.27343	5262.57	0.4992	5260.31	0.74522	5259.18	0.79868	5258.19	0.82427	5262.25	0.8336	5260.31	0.8287	5264.46	0.81783
						5258.51	0.27328	5265.91	0.49625	5263.65	0.74361	5262.52	0.79949	5261.53	0.82126	5265.59	0.84023	5263.65	0.82377	5267.81	0.81743
						5261.85	0.27308	5269.26	0.4974	5266.99	0.74453	5265.86	0.80168	5264.88	0.8299	5268.93	0.838	5267	0.82389	5271.15	0.81866
						5265.19	0.27335	5272.6	0.49759	5270.33	0.747	5269.21	0.80692	5268.22	0.82701	5272.27	0.83475	5270.34	0.82778	5274.5	0.81389
						5268.53	0.27354	5275.95	0.49641	5273.68	0.74876	5272.54	0.79556	5271.56	0.82502	5275.61	0.83396	5273.68	0.82691	5277.85	0.81949
						5271.87	0.27377	5279.29	0.49452	5277.02	0.74476	5275.89	0.79964	5274.9	0.82447	5278.96	0.83427	5277.02	0.82565	5281.2	0.81773
						5275.21	0.27397	5282.64	0.49643	5280.36	0.751	5279.23	0.7983	5278.24	0.82722	5282.3	0.83477	5280.36	0.82933	5284.54	0.81834
						5278.55	0.27382	5285.98	0.49711	5283.7	0.74402	5282.57	0.79767	5281.58	0.82036	5285.64	0.83061	5283.71	0.8243	5287.89	0.81882
						5281.89	0.27337	5289.33	0.49444	5287.04	0.7476	5285.91	0.80657	5284.93	0.8188	5288.99	0.83708	5287.05	0.8244	5291.24	0.8204
						5285.23	0.2742	5292.67	0.49612	5290.38	0.745	5289.25	0.80075	5288.27	0.82629	5292.34	0.83152	5290.39	0.82463	5294.59	0.8175
						5288.58	0.27357	5296.02	0.49589	5293.73	0.74412	5292.59	0.7974	5291.61	0.82364	5295.68	0.83177	5293.73	0.82129	5297.94	0.81685
						5291.91	0.27313	5299.36	0.49515	5297.07	0.7458	5295.93	0.80606	5294.95	0.81812	5299.02	0.83683	5297.07	0.82624	5301.29	0.82087
						5295.25	0.27198	5302.7	0.49675	5300.41	0.74199	5299.28	0.79849	5298.29	0.81955	5302.36	0.83568	5300.41	0.82556	5304.64	0.82
						5298.59	0.27256	5306.04	0.49641	5303.75	0.74369	5302.62	0.80021	5301.64	0.82346	5305.71	0.8342	5303.89	0.82142	5307.98	0.8213
						5301.93	0.27286	5309.39	0.49609	5307.09	0.74372	5305.96	0.79936	5304.98	0.82248	5309.05	0.83879	5307.23	0.82993	5311.34	0.81719
						5305.27	0.27356	5312.73	0.49749	5310.43	0.744	5309.3	0.80393	5308.32	0.81947	5312.39	0.83635	5310.57	0.82625	5314.68	0.81633
						5308.6	0.27355	5316.07	0.49718	5313.77	0.74901	5312.64	0.79679	5311.66	0.82181	5315.74	0.83713	5313.91	0.82344	5318.03	0.81546
						5311.94	0.27245	5319.42	0.4983	5317.11	0.74098	5315.98	0.80302	5315	0.82496	5319.08	0.83517	5317.26	0.82756	5321.38	0.81468
						5315.28	0.27312	5322.76	0.49629	5320.46	0.74022	5319.33	0.80672	5318.34	0.8259	5322.42	0.83217	5320.6	0.82549	5324.72	0.8185
						5318.62	0.27161	5326.1	0.49377	5323.8	0.74633	5322.67	0.79809	5321.69	0.82357	5325.77	0.82957	5323.94	0.82185	5328.07	0.81392
						5321.96	0.27214	5329.45	0.49656	5327.14	0.74234	5326.01	0.80037	5325.03	0.82692	5329.11	0.8336	5327.29	0.82362	5331.42	0.81449
						5325.29	0.27161	5332.79	0.49484	5330.48	0.74067	5329.35	0.7937	5328.37	0.81978	5332.45	0.83169	5330.63	0.82876	5334.77	0.81744
						5328.63	0.27245	5336.14	0.49571	5333.82	0.74819	5332.69	0.80248	5331.71	0.82382	5335.79	0.83309	5333.98	0.82394	5338.12	0.81255
						5331.97	0.27194	5339.48	0.49686	5337.16	0.74556	5336.03	0.80166	5335.05	0.82501	5339.14	0.83804	5337.32	0.82963	5341.46	0.8185
						5335.31	0.272	5342.82	0.49781	5340.51	0.74214	5339.38	0.79937	5338.39	0.81569	5342.48	0.8397	5340.66	0.82257	5344.81	0.82325
						5338.65	0.27262	5346.17	0.49499	5343.85	0.74593	5342.72	0.80201	5341.73	0.82464	5345.82	0.83211	5344.01	0.82879	5348.16	0.82167
						5341.99	0.27356	5349.51	0.49561	5347.19	0.74348	5346.06	0.80282	5345.07	0.82643	5349.16	0.83484	5347.35	0.8307	5351.51	0.82267
						5345.32	0.27265	5352.86	0.49501	5350.53	0.74373	5349.4	0.79969	5348.41	0.82733	5352.51	0.83399	5350.69	0.8301	5354.86	0.81951
						5348.66	0.27218	5356.2	0.49513	5353.87	0.74335	5352.74	0.79417	5351.75	0.81778	5355.85	0.83181	5354.04	0.82727	5358.2	0.81232
						5352	0.27198	5359.54	0.49705	5357.21	0.74232	5356.08	0.80358	5355.1	0.82625	5359.2	0.82764	5357.38	0.8265	5361.55	0.81798
						5355.34	0.272	5362.89	0.49522	5360.55	0.74546	5359.43	0.80163	5358.44	0.82049	5362.54	0.83787	5360.73	0.81836	5364.9	0.81924
						5358.68	0.27237	5366.24	0.49278	5363.9	0.74809	5362.77	0.80556	5361.78	0.82348	5365.88	0.83493	5364.07	0.83584	5368.24	0.82011
						5362.02	0.27186	5369.58	0.4954	5367.24	0.74344	5366.11	0.79919	5365.12	0.82198	5369.23	0.83611	5367.41	0.83053	5371.59	0.81905
						5365.36	0.27278	5372.93	0.49739	5370.58	0.73909	5369.45	0.79549	5368.46	0.82652	5372.56	0.83084	5370.76	0.82335	5374.94	0.81816
						5368.7	0.2723	5376.27	0.49404	5373.92	0.74579	5372.79	0.8028	5371.8	0.82278	5375.91	0.83789	5374.1	0.82549	5378.29	0.81656
						5372.03	0.27166	5379.61	0.49462	5377.26	0.74306	5376.13	0.79718	5375.15	0.82516	5379.25	0.83441	5377.44	0.82422	5381.64	0.81849
						5375.37	0.27192	5382.96	0.49332	5380.6	0.73873	5379.47	0.80239	5378.49	0.82067	5382.59	0.83336	5380.79	0.82375	5384.98	0.82043
						5378.71	0.27188	5386.3	0.49462	5383.94	0.74139	5382.81	0.80777	5381.82	0.81964	5385.93	0.83249	5384.14	0.82933	5388.33	0.8177
						5382.05	0.27139	5389.65	0.49176	5387.29	0.74727	5386.15	0.7971	5385.17	0.81731	5389.28	0.83481	5387.48	0.82536	5391.68	0.81902
						5385.39	0.27189	5392.99	0.49428	5390.63	0.74386	5389.5	0.8002	5388.51	0.82613	5392.62	0.83189	5390.82	0.82704	5395.03	0.8208
						5388.73	0.27121	5396.33	0.49164	5393.97	0.74163	5392.84	0.80503	5391.85	0.82269	5395.97	0.82887	5394.17	0.83018	5398.38	0.82112
						5392.07	0.27166	5399.68	0.49301	5397.31	0.74413	5396.18	0.7962	5395.19	0.82776	5399.31	0.83065	5397.51	0.82765	5401.72	0.81461
						5395.41	0.27132	5403.02	0.49406	5400.65	0.7399	5399.52	0.7973	5398.54	0.82014	5402.65	0.83489	5400.85	0.83098	5405.07	0.81635
						5398.74	0.27113	5406.36	0.49445	5403.99	0.74703	5402.86	0.79755	5401.88	0.82722	5406	0.83548	5404.2	0.82283	5408.42	0.82108
						5402.08	0.27115	5409.71	0.49477	5407.34	0.74261	5406.21	0.80227	5405.22	0.82169	5409.35	0.82679	5407.54	0.82784	5411.76	0.81687
						5405.42	0.2714	5413.05	0.49346	5410.68	0.74151	5409.55	0.79899	5408.56	0.82134	5412.69	0.8318	5410.89	0.82853	5415.11	0.81485
						5408.76	0.27213	5416.4	0.49459	5414.02	0.74063	5412.89	0.79973	5411.9	0.82515	5416.03	0.83375	5414.23	0.82591	5418.46	0.81887
						5412.1	0.27169	5419.74	0.49252	5417.36	0.74046	5416.23	0.79998	5415.25	0.82208	5419.38	0.83244	5417.57	0.82388	5421.81	0.81553
						5415.44	0.27159	5423.08	0.49459	5420.7	0.7442	5419.57	0.80582	5418.59	0.82521	5422.72	0.82984	5420.92	0.83052	5425.15	0.815
						5418.78	0.27316	5426.43	0.49261	5424.04	0.74166	5422.91	0.80487	5421.93	0.8279	5426.06	0.83471	5424.26	0.82304	5428.5	0.81698
						5422.12	0.27136	5429.77	0.49605	5427.38	0.74092	5426.25	0.8077	5425.27	0.82193	5429.4	0.83306	5427.6	0.82803	5431.85	0.81948
						5425.45	0.27131	5433.12	0.49329	5430.73	0.74241	5429.6	0.8095	5428.61	0.82501	5432.75	0.83159	5430.95	0.82514	5435.19	0.81542
						5428.79	0.27268	5436.46	0.49165	5434.07	0.74212	5432.94	0.80705	5431.95	0.8209	5436.09	0.83435	5434.29	0.82889	5438.54	0.81279
						5432.13	0.27102	5439.81	0.49257	5437.4	0.74526	5436.28	0.80549	5435.29	0.82264	5439.44	0.83712	5437.63	0.82259	5441.89	0.8137
						5435.47	0.27215	5443.15	0.49338	5440.75	0.74389	5439.62	0.8045	5438.64	0.82212	5442.78	0.83404	5440.98	0.82405	5445.24	0.81449
						5438.81	0.27129	5446.49	0.49241	5444.09	0.74555	5442.96	0.80423	5441.98	0.82604	5446.12	0.8315	5444.32	0.82481	5448.59	0.81311
						5442.15	0.27211	5449.84	0.49361	5447.43	0.74553	5446.3	0.80603	5445.32	0.82444	5449.47	0.83453	5447.66	0.82929	5451.93	0.81699
						5445.48	0.27159	5453.18	0.49381	5450.77	0.74017	5449.65	0.80153	5448.66	0.82151	5452.81	0.83268	5451.01	0.8265	5455.28	0.81793
						5448.82	0.27163	5456.52	0.49348	5454.12	0.73995	5452.99	0.80006	5452	0.82393	5456.16	0.83295	5454.35	0.82589	5458.62	0.81512
						5452.16	0.27127	5459.87	0.4911	5457.46	0.74833	5456.32	0.79847	5455.35	0.82795	5459.5	0.83349	5457.7	0.82903	5461.98	0.81583
						5455.5	0.27162	5463.21	0.48894	5460.8	0.74206	5459.67	0.80121	5458.68	0.82141	5462.84	0.83411	5461.04	0.82901	5465.33	0.81406
						5458.83	0.27104	5466.56	0.48998	5464.14	0.74361	5463.01	0.80097	5462.03	0.81609	5466.19	0.83581	5464.38	0.82546	5468.67	0.81685
						5462.17	0.27187	5469.9	0.49306	5467.48	0.74341	5466.35	0.80131	5465.37	0.8242	5469.53	0.83267	5467.73	0.83123	5472.02	0.81871
						5465.51	0.27124	5473.24	0.4929	5470.82	0.74403	5469.69	0.7971	5468.71	0.82303	5472.87	0.82886	5471.07	0.82373	5475.37	0.82031
						5468.85	0.27118	5476.58	0.49344	5474.16	0.74025	5473.03	0.7998	5472.05	0.82075	5476.22	0.83717	5474.42	0.83391	5478.72	0.81853
						5472.19	0.27286	5479.93	0.49314	5477.51	0.73897	5476.38	0.79469	5475.39	0.82311	5479.56	0.82943	5477.76	0.83216	5482.07	0.81739
						5475.53	0.27159	5483.27	0.49267	5480.85	0.74519	5479.72	0.80166	5478.73	0.82374	5482.9	0.83062	5481.1	0.82644	5485.41	0.82005
						5478.87	0.27217	5486.62	0.49176	5484.19	0.74183	5483.06	0.8	5482.08	0.82144	5486.25	0.83167	5484.45	0.83035	5488.76	0.81377
						5482.2	0.2713	5489.96	0.4904	5487.53	0.74344	5486.4	0.80563	5485.42	0.82761	5489.59	0.83464	5487.79	0.83123	5492.11	0.82051
						5485.54	0.27104	5493.3	0.49239	5490.88	0.74302	5489.74	0.80122	5488.76	0.82394	5492.93	0.83096	5491.14	0.82802	5495.45	0.81729
						5488.88	0.27147	5496.65	0.49438	5494.22	0.73944	5493.09	0.80093	5492.1	0.82418	5496.28	0.83348	5494.48	0.8284	5498.8	0.82004
						5492.22	0.27168	5499.99	0.49252	5497.56	0.73777	5496.43	0.79932	5495.44	0.82462	5499.62	0.83436	5497.82	0.82618	5502.15	0.82277
						5495.56	0.27143	5503.34	0.49499	5500.9	0.74073	5499.77	0.79658	5498.78	0.82213	5502.97	0.8338	5501.17	0.82605	5505.49	0.81444
						5498.89	0.27122	5506.68	0.49267	5504.25	0.74066	5503.11	0.79944	5502.13	0.8274	5506.31	0.83849	5504.51	0.82377	5508.84	0.81778
						5502.23	0.27129	5510.02	0.49234	5507.58	0.74049	5506.45	0.80141	5505.47	0.81987	5509.65	0.83465	5507.85	0.82686	5512.19	0.81554
						5505.57	0.27134	5513.37	0.49055	5510.93	0.73699	5509.79	0.8011	5508.81	0.82791	5513	0.83462	5511.2	0.81959	5515.54	0.8189
						5508.91	0.2721	5516.71	0.4896	5514.26	0.73693	5513.14	0.79914	5512.15	0.82556	5516.34	0.83096	5514.55	0.82395	5518.89	0.82333
						5512.25	0.27175	5520.06	0.4906	5517.6	0.73974	5516.48	0.79737	5515.49	0.81969	5519.69	0.83055	5517.89	0.82563	5522.24	0.82256
						5515.59	0.27172	5523.4	0.49019	5520.95	0.74114	5519.82	0.79973	5518.83	0.8271	5523.03	0.83637	5521.23	0.82318	5525.59	0.81514
						5518.93	0.27132	5526.74	0.49343	5524.29	0.73519	5523.16	0.80151	5522.17	0.82424	5526.38	0.83371	5524.57	0.82379	5528.94	0.81794
						5522.26	0.27169	5530.09	0.488	5527.63	0.74449	5526.5	0.80638	5525.52	0.81988	5529.72	0.84172	5527.92	0.83242	5532.28	0.81517
						5525.6	0.27169	5533.43	0.48958	5530.97	0.74205	5529.84	0.80247	5528.85	0.82231	5533.06	0.83613	5531.26	0.82691	5535.64	0.81726
						5528.94	0.27147	5536.77	0.49011	5534.31	0.74078	5533.19	0.79875	5532.19	0.81739	5536.41	0.83139	5534.6	0.82926	5538.98	0.81831
						5532.28	0.27112	5540.12	0.49106	5537.65	0.73981	5536.53	0.80171	5535.54	0.82116	5539.75	0.83019	5537.95	0.82238	5542.33	0.8141
						5535.62	0.27217	5543.46	0.49085	5540.99	0.73663	5539.87	0.79769	5538.88	0.82211	5543.09	0.83296	5541.29	0.82519	5545.68	0.81733
						5538.96	0.27078	5546.8	0.49328	5544.34	0.74105	5543.21	0.79897	5542.22	0.82357	5546.44	0.83214	5544.63	0.83014	5549.03	0.81471
						5542.31	0.27109	5550.15	0.49159	5547.68	0.73748	5546.55	0.80036	5545.56	0.81772	5549.78	0.83428	5547.98	0.82833	5552.38	0.81646
						5545.64	0.27159	5553.5	0.48989	5551.02	0.74264	5549.89	0.79949	5548.9	0.82212	5553.12	0.83593	5551.32	0.82682	5555.72	0.82126
						5548.98	0.2714	5556.84	0.48933	5554.36	0.73853	5553.23	0.80095	5552.24	0.82135	5556.47	0.83763	5554.66	0.82543	5559.07	0.81336
						5552.33	0.2712	5560.19	0.48789	5557.7	0.73588	5556.57	0.80069	5555.59	0.81481	5559.81	0.83486	5558.01	0.82597	5562.42	0.81587
						5555.67	0.27152	5563.53	0.48673	5561.04	0.73988	5559.91	0.80061	5558.93	0.82506	5563.15	0.8256	5561.35	0.82715	5565.76	0.81571
						5559	0.2713	5566.88	0.49046	5564.38	0.7353	5563.25	0.79539	5562.27	0.82057	5566.5	0.83549	5564.69	0.82723	5569.11	0.81511
						5562.34	0.27118	5570.22	0.49171	5567.73	0.74162	5566.59	0.8032	5565.61	0.82606	5569.84	0.83431	5568.04	0.82725	5572.46	0.81307
						5565.68	0.27149	5573.56	0.48982	5571.07	0.73511	5569.94	0.79881	5568.95	0.82457	5573.19	0.83142	5571.38	0.82488	5575.81	0.81651
						5569.02	0.27085	5576.91	0.48813	5574.41	0.74306	5573.28	0.80365	5572.29	0.81777	5576.53	0.82912	5574.73	0.82611	5579.16	0.81623
						5572.36	0.27197	5580.26	0.49052	5577.75	0.73912	5576.62	0.80542	5575.64	0.82031	5579.87	0.83482	5578.07	0.82643	5582.51	0.81925
						5575.7	0.27265	5583.6	0.48707	5581.09	0.73703	5579.96	0.80024	5578.98	0.82148	5583.22	0.83521	5581.41	0.82832	5585.88	0.81636
						5579.03	0.27177	5586.95	0.49083	5584.44	0.74081	5583.3	0.79972	5582.32	0.8216	5586.56	0.83187	5584.76	0.82497	5589.22	0.81435
						5582.37	0.27113	5590.29	0.49056	5587.78	0.73479	5586.65	0.8005	5585.66	0.82014	5589.9	0.8412	5588.1	0.82954	5592.57	0.81498
						5585.71	0.27209	5593.64	0.49109	5591.12	0.74251	5589.99	0.80009	5589.01	0.82451	5593.25	0.8396	5591.44	0.82417	5595.92	0.8128
						5589.04	0.27052	5596.98	0.4938	5594.46	0.73799	5593.33	0.80407	5592.35	0.81907	5596.59	0.83138	5594.79	0.82906	5599.26	0.8191
						5592.39	0.27188	5600.32	0.48988	5597.8	0.73538	5596.67	0.79607	5595.69	0.82315	5599.94	0.8346	5598.13	0.82342	5602.61	0.81794
						5595.72	0.27126	5603.67	0.49151	5601.14	0.73797	5600.01	0.80015	5599.03	0.81818	5603.28	0.8352	5601.48	0.82713	5605.96	0.8125
						5599.06	0.27129	5607.01	0.48957	5604.48	0.73664	5603.35	0.7971	5602.37	0.82298	5606.62	0.82955	5604.82	0.82698	5609.31	0.81073
						5602.4	0.2713	5610.36	0.48974	5607.82	0.74014	5606.69	0.80261	5605.71	0.81837	5609.97	0.83263	5608.16	0.82424	5612.66	0.81572
						5605.74	0.27179	5613.7	0.48914	5611.16	0.74211	5610.04	0.80027	5609.05	0.82567	5613.31	0.83655	5611.51	0.82911	5616.01	0.8195
						5609.08	0.27126	5617.04	0.48946	5614.51	0.73721	5613.38	0.79823	5612.39	0.81914	5616.65	0.83625	5614.85	0.82273	5619.35	0.81823
						5612.42	0.2716	5620.39	0.48881	5617.85	0.73631	5616.72	0.79826	5615.73	0.8236	5620	0.8281	5618.19	0.82189	5622.7	0.81772
						5615.75	0.27222	5623.73	0.48791	5621.19	0.73951	5620.06	0.80007	5619.07	0.8223	5623.34	0.83366	5621.53	0.82282	5626.05	0.81362
						5619.09	0.27143	5627.08	0.48893	5624.53	0.73799	5623.4	0.79587	5622.41	0.81935	5626.69	0.83626	5624.87	0.82824	5629.4	0.81653
						5622.43	0.27075	5630.42	0.48645	5627.87	0.74136	5626.74	0.80323	5625.76	0.82938	5630.03	0.82873	5628.22	0.8291	5632.75	0.81653
						5625.77	0.27151	5633.76	0.49086	5631.21	0.73797	5630.09	0.80736	5629.1	0.821	5633.37	0.83445	5631.56	0.82846	5636.1	0.81779
						5629.11	0.2705	5637.11	0.48972	5634.55	0.74274	5633.43	0.79711	5632.44	0.82203	5636.72	0.83549	5634.9	0.8246	5639.44	0.81527
						5632.45	0.27162	5640.46	0.48787	5637.9	0.73555	5636.77	0.79884	5635.78	0.82494	5640.06	0.83158	5638.25	0.83376	5642.79	0.81569
						5635.79	0.27064	5643.8	0.48706	5641.24	0.73593	5640.11	0.8004	5639.12	0.8232	5643.4	0.83267	5641.59	0.82062	5646.14	0.81285
						5639.13	0.27135	5647.15	0.48944	5644.58	0.73598	5643.45	0.79547	5642.47	0.82158	5646.75	0.83356	5644.94	0.83135	5649.49	0.81858
						5642.46	0.27135	5650.49	0.48736	5647.92	0.74093	5646.79	0.7981	5645.81	0.8253	5650.1	0.83254	5648.28	0.82661	5652.84	0.81934
						5645.81	0.2713	5653.84	0.48622	5651.26	0.73814	5650.13	0.80053	5649.14	0.81977	5653.44	0.83325	5651.62	0.82546	5656.18	0.81858
						5649.15	0.27164	5657.18	0.48775	5654.6	0.73886	5653.47	0.79588	5652.49	0.81847	5656.78	0.82884	5654.97	0.8286	5659.53	0.81699
						5652.48	0.27195	5660.52	0.48894	5657.94	0.73795	5656.81	0.79857	5655.83	0.82373	5660.12	0.83495	5658.31	0.8268	5662.88	0.81568
						5655.83	0.27143	5663.87	0.48728	5661.29	0.73908	5660.16	0.79767	5659.17	0.81894	5663.47	0.84022	5661.65	0.82609	5666.22	0.81694
						5659.17	0.27077	5667.21	0.4873	5664.63	0.73295	5663.5	0.79483	5662.51	0.82423	5666.81	0.82792	5665	0.82477	5669.57	0.81709
						5662.5	0.27131	5670.56	0.48767	5667.97	0.73862	5666.84	0.80187	5665.85	0.82458	5670.15	0.82684	5668.34	0.82736	5672.92	0.81491
						5665.85	0.27143	5673.9	0.48751	5671.31	0.73414	5670.18	0.80012	5669.19	0.82237	5673.5	0.83636	5671.68	0.8285	5676.27	0.81408
						5669.19	0.27098	5677.24	0.48684	5674.65	0.73523	5673.52	0.80075	5672.53	0.82016	5676.84	0.83217	5675.03	0.8238	5679.62	0.81313
						5672.53	0.27167	5680.59	0.48646	5677.99	0.73568	5676.86	0.80111	5675.88	0.81633	5680.19	0.82906	5678.37	0.82756	5682.97	0.81472
						5675.87	0.27139	5683.93	0.48806	5681.33	0.73735	5680.21	0.80018	5679.22	0.82578	5683.53	0.82844	5681.72	0.82544	5686.32	0.82148
						5679.21	0.27046	5687.27	0.48543	5684.68	0.73393	5683.55	0.79264	5682.56	0.81915	5686.87	0.83499	5685.06	0.82635	5689.67	0.81927
						5682.55	0.27193	5690.62	0.48763	5688.02	0.73445	5686.89	0.79457	5685.9	0.82245	5690.22	0.83587	5688.4	0.81913	5693.01	0.81501
						5685.89	0.27073	5693.96	0.48621	5691.36	0.73816	5690.23	0.79644	5689.24	0.82585	5693.56	0.83313	5691.75	0.82859	5696.36	0.81373
						5689.22	0.27159	5697.31	0.48788	5694.7	0.72964	5693.57	0.79818	5692.58	0.82412	5696.9	0.83067	5695.09	0.82834	5699.71	0.81644
						5692.56	0.271	5700.65	0.48797	5698.05	0.73938	5696.92	0.79842	5695.93	0.82031	5700.25	0.834	5698.43	0.82486	5703.06	0.81631
						5695.9	0.27102	5704	0.4851	5701.39	0.73625	5700.26	0.80158	5699.27	0.81795	5703.59	0.83186	5701.78	0.82582	5706.4	0.81491
						5699.24	0.27079	5707.34	0.48786	5704.73	0.73702	5703.6	0.80392	5702.6	0.82308	5706.94	0.82969	5705.12	0.82271	5709.75	0.81487
						5702.58	0.27126	5710.69	0.48585	5708.07	0.73679	5706.94	0.80006	5705.94	0.82852	5710.28	0.83813	5708.46	0.82181	5713.1	0.81648
						5705.92	0.27049	5714.03	0.48442	5711.41	0.73243	5710.28	0.79656	5709.28	0.82137	5713.62	0.83037	5711.81	0.82226	5716.45	0.81657
						5709.26	0.27081	5717.38	0.48677	5714.75	0.7361	5713.62	0.80555	5712.62	0.82371	5716.97	0.83074	5715.15	0.82331	5719.8	0.81347
						5712.6	0.2714	5720.72	0.48527	5718.09	0.73766	5716.96	0.80184	5715.96	0.82353	5720.31	0.83392	5718.5	0.8173	5723.14	0.81742
						5715.93	0.27117	5724.06	0.48638	5721.43	0.72953	5720.3	0.79964	5719.3	0.82591	5723.65	0.8326	5721.84	0.82415	5726.49	0.81469
						5719.27	0.27042	5727.41	0.48634	5724.78	0.73342	5723.65	0.79677	5722.64	0.8195	5727	0.83405	5725.19	0.82828	5729.84	0.81957
						5722.61	0.2711	5730.75	0.48725	5728.11	0.73016	5726.98	0.80081	5725.98	0.82251	5730.34	0.83604	5728.53	0.82494	5733.19	0.81514
						5725.95	0.27075	5734.1	0.48574	5731.45	0.73236	5730.33	0.79623	5729.32	0.82097	5733.69	0.83149	5731.88	0.81901	5736.53	0.81818
						5729.28	0.27103	5737.44	0.4867	5734.8	0.73299	5733.67	0.79779	5732.66	0.82321	5737.03	0.83555	5735.22	0.82636	5739.89	0.81317
						5732.62	0.27057	5740.79	0.48597	5738.14	0.73205	5737.01	0.80013	5736	0.8214	5740.37	0.84008	5738.56	0.82595	5743.23	0.81911
						5735.96	0.27094	5744.13	0.48349	5741.48	0.73929	5740.35	0.79542	5739.34	0.8168	5743.72	0.83594	5741.91	0.82575	5746.58	0.81319
						5739.3	0.27036	5747.48	0.48457	5744.82	0.7318	5743.69	0.79447	5742.68	0.81845	5747.06	0.8323	5745.25	0.83376	5749.93	0.81415
						5742.64	0.27114	5750.82	0.48614	5748.17	0.73116	5747.03	0.79747	5746.02	0.81933	5750.41	0.83113	5748.6	0.82809	5753.28	0.81446
						5745.98	0.2701	5754.17	0.48585	5751.51	0.73089	5750.38	0.79416	5749.36	0.82397	5753.75	0.83365	5751.94	0.81825	5756.62	0.81234
						5749.32	0.27077	5757.51	0.48284	5754.85	0.73205	5753.72	0.79579	5752.71	0.82344	5757.1	0.82828	5755.28	0.82392	5759.97	0.81403
						5752.66	0.27111	5760.86	0.484	5758.19	0.73179	5757.06	0.79782	5756.05	0.82462	5760.44	0.8378	5758.63	0.82791	5763.32	0.81731
						5756	0.27025	5764.2	0.48721	5761.54	0.73673	5760.4	0.79859	5759.39	0.82262	5763.78	0.83747	5761.97	0.82177	5766.67	0.8161
						5759.34	0.27072	5767.55	0.48576	5764.88	0.72468	5763.74	0.80028	5762.73	0.81997	5767.13	0.83067	5765.31	0.82449	5770.02	0.81604
						5762.68	0.27103	5770.89	0.48418	5768.22	0.73603	5767.08	0.80542	5766.07	0.82909	5770.47	0.8275	5768.66	0.8298	5773.37	0.81927
						5766.01	0.27078	5774.23	0.48474	5771.56	0.73174	5770.42	0.79543	5769.41	0.82522	5773.82	0.83593	5772.01	0.82372	5776.72	0.8198
						5769.35	0.27085	5777.58	0.48547	5774.9	0.7319	5773.76	0.79781	5772.75	0.8218	5777.16	0.83305	5775.35	0.82929	5780.07	0.81733
						5772.69	0.27118	5780.92	0.48413	5778.24	0.72838	5777.1	0.79727	5776.09	0.8251	5780.51	0.83464	5778.7	0.8309	5783.42	0.81387
						5776.03	0.27031	5784.26	0.48484	5781.58	0.73604	5780.45	0.79722	5779.43	0.82641	5783.85	0.83521	5782.04	0.83069	5786.76	0.8177
						5779.37	0.27017	5787.61	0.48633	5784.93	0.72925	5783.79	0.79367	5782.77	0.82245	5787.2	0.83664	5785.38	0.82899	5790.11	0.82098
						5782.71	0.27056	5790.95	0.48563	5788.27	0.73211	5787.13	0.80154	5786.11	0.81889	5790.54	0.83624	5788.73	0.82771	5793.45	0.81693
						5786.05	0.27118	5794.3	0.48632	5791.61	0.73117	5790.47	0.80135	5789.45	0.82181	5793.88	0.83517	5792.07	0.82736	5796.8	0.81557
						5789.39	0.26965	5797.64	0.48379	5794.95	0.72756	5793.81	0.80545	5792.79	0.81768	5797.23	0.83397	5795.42	0.82554	5800.15	0.81561
						5792.72	0.27068	5800.99	0.48425	5798.29	0.72806	5797.16	0.79731	5796.13	0.82125	5800.57	0.83578	5798.76	0.82334	5803.5	0.81071
						5796.06	0.26984	5804.33	0.48328	5801.63	0.7341	5800.5	0.80642	5799.47	0.81965	5803.91	0.83289	5802.1	0.82806	5806.85	0.81419
						5799.4	0.27059	5807.68	0.48453	5804.97	0.73173	5803.84	0.7976	5802.81	0.8227	5807.26	0.83226	5805.45	0.82201	5810.2	0.81603
						5802.74	0.27068	5811.02	0.48618	5808.31	0.73047	5807.18	0.79959	5806.15	0.82083	5810.6	0.82882	5808.79	0.82495	5813.55	0.81672
						5806.07	0.27076	5814.37	0.48332	5811.65	0.72966	5810.52	0.79843	5809.49	0.82225	5813.94	0.83193	5812.13	0.82266	5816.89	0.81463
						5809.41	0.27025	5817.71	0.48536	5815	0.72971	5813.87	0.80035	5812.83	0.81785	5817.29	0.82897	5815.48	0.82816	5820.24	0.81733
						5812.75	0.26946	5821.06	0.48613	5818.34	0.73255	5817.21	0.79874	5816.17	0.82473	5820.64	0.83911	5818.85	0.82933	5823.59	0.81716
						5816.09	0.26996	5824.4	0.48427	5821.68	0.73135	5820.55	0.79962	5819.51	0.82572	5823.98	0.83424	5822.19	0.82284	5826.94	0.81314
						5819.43	0.2699	5827.74	0.48281	5825.02	0.72999	5823.89	0.80185	5822.85	0.82253	5827.32	0.82869	5825.54	0.83039	5830.29	0.81787
						5822.77	0.27023	5831.09	0.48228	5828.36	0.73045	5827.23	0.79878	5826.19	0.82459	5830.67	0.83457	5828.88	0.82615	5833.63	0.81377
						5826.11	0.27001	5834.44	0.48669	5831.7	0.73142	5830.57	0.79717	5829.53	0.82068	5834.01	0.83596	5832.23	0.82596	5836.98	0.81231
						5829.45	0.27004	5837.78	0.48397	5835.04	0.72735	5833.91	0.79846	5832.87	0.81694	5837.35	0.83259	5835.57	0.82384	5840.33	0.81642
						5832.8	0.27035	5841.13	0.48607	5838.39	0.72467	5837.25	0.80196	5836.21	0.82382	5840.7	0.83209	5838.91	0.82638	5843.68	0.82237
						5836.14	0.26904	5844.47	0.48444	5841.73	0.7298	5840.6	0.79847	5839.55	0.82506	5844.04	0.83916	5842.26	0.82178	5847.03	0.81406
						5839.47	0.27051	5847.81	0.48354	5845.07	0.72805	5843.94	0.8038	5842.89	0.82013	5847.38	0.83654	5845.6	0.83038	5850.38	0.80823
						5842.82	0.26979	5851.16	0.48419	5848.41	0.73482	5847.28	0.79733	5846.23	0.8252	5850.73	0.83145	5848.94	0.82042	5853.72	0.81619
						5846.16	0.26995	5854.51	0.48258	5851.75	0.72836	5850.62	0.79768	5849.57	0.82585	5854.07	0.83032	5852.29	0.831	5857.07	0.82021
						5849.5	0.26895	5857.85	0.48389	5855.09	0.72954	5853.96	0.80369	5852.91	0.82248	5857.41	0.82982	5855.63	0.82307	5860.42	0.81708
						5852.84	0.27029	5861.2	0.48556	5858.43	0.72737	5857.3	0.80351	5856.25	0.82859	5860.76	0.82926	5858.98	0.82673	5863.77	0.81758
						5856.18	0.26926	5864.54	0.48352	5861.77	0.7236	5860.65	0.80364	5859.59	0.81895	5864.1	0.83404	5862.32	0.82614	5867.12	0.81592
						5859.52	0.27052	5867.89	0.48456	5865.12	0.72608	5863.99	0.79595	5862.93	0.81852	5867.45	0.83281	5865.66	0.82184	5870.47	0.81631
						5862.85	0.26965	5871.23	0.48071	5868.46	0.72728	5867.33	0.80096	5866.27	0.82329	5870.79	0.83557	5869.01	0.82521	5873.82	0.82
						5866.19	0.26959	5874.57	0.48449	5871.8	0.72674	5870.67	0.7948	5869.61	0.81968	5874.14	0.83475	5872.35	0.82223	5877.17	0.81659
						5869.53	0.26996	5877.92	0.48287	5875.14	0.72953	5874.01	0.80524	5872.95	0.81655	5877.48	0.8355	5875.69	0.82851	5880.52	0.81604
						5872.87	0.2704	5881.26	0.48269	5878.48	0.7276	5877.35	0.80174	5876.29	0.81942	5880.82	0.83592	5879.04	0.82911	5883.87	0.81504
						5876.21	0.26905	5884.61	0.48438	5881.82	0.72816	5880.7	0.7972	5879.63	0.81904	5884.17	0.83281	5882.38	0.82709	5887.22	0.81699
						5879.54	0.26915	5887.96	0.48427	5885.17	0.72412	5884.03	0.80493	5882.97	0.82151	5887.51	0.82834	5885.84	0.82567	5890.56	0.81225
						5882.88	0.26854	5891.3	0.48196	5888.51	0.72744	5887.37	0.79672	5886.31	0.8216	5890.86	0.83476	5889.18	0.82356	5893.91	0.81656
						5886.22	0.26982	5894.65	0.48367	5891.85	0.72333	5890.72	0.80235	5889.65	0.82364	5894.2	0.83112	5892.52	0.82524	5897.27	0.81677
						5889.56	0.26946	5897.99	0.48226	5895.19	0.72319	5894.06	0.79808	5892.99	0.82539	5897.54	0.83004	5895.86	0.82949	5900.62	0.81082
						5892.9	0.26891	5901.34	0.48234	5898.53	0.72373	5897.4	0.80083	5896.33	0.82627	5900.89	0.83342	5899.21	0.82128	5903.97	0.8153
						5896.24	0.26918	5904.68	0.48363	5901.87	0.72468	5900.74	0.80019	5899.67	0.81629	5904.23	0.83543	5902.56	0.83001	5907.32	0.81226
						5899.57	0.26848	5908.02	0.48335	5905.22	0.72527	5904.09	0.80098	5903.01	0.82044	5907.57	0.83238	5905.9	0.82568	5910.67	0.81433
						5902.91	0.26904	5911.37	0.48254	5908.56	0.71864	5907.43	0.79974	5906.35	0.82444	5910.92	0.8314	5909.25	0.82742	5914.01	0.81597
						5906.25	0.2685	5914.71	0.48219	5911.9	0.72191	5910.77	0.79358	5909.69	0.82244	5914.26	0.83225	5912.6	0.8281	5917.36	0.8149
						5909.59	0.26891	5918.06	0.48226	5915.24	0.72558	5914.11	0.80376	5913.03	0.82149	5917.61	0.83279	5915.94	0.82277	5920.71	0.80941
						5912.93	0.26882	5921.4	0.48141	5918.58	0.72383	5917.45	0.79704	5916.37	0.82465	5920.95	0.83136	5919.28	0.82276	5924.06	0.81466
						5916.27	0.26924	5924.74	0.48255	5921.92	0.7219	5920.79	0.79721	5919.71	0.82089	5924.3	0.82897	5922.63	0.82234	5927.41	0.81177
						5919.61	0.26872	5928.09	0.48281	5925.26	0.72267	5924.14	0.79564	5923.06	0.81868	5927.64	0.83406	5925.97	0.82903	5930.76	0.81305
						5922.95	0.2692	5931.43	0.48014	5928.61	0.72848	5927.47	0.79938	5926.4	0.81495	5930.99	0.82963	5929.31	0.82166	5934.1	0.81483
						5926.28	0.26891	5934.77	0.48191	5931.95	0.72335	5930.82	0.80249	5929.74	0.81752	5934.33	0.83431	5932.66	0.82911	5937.45	0.81727
						5929.62	0.26858	5938.12	0.48315	5935.29	0.73049	5934.16	0.79852	5933.08	0.82166	5937.68	0.83072	5936	0.82453	5940.8	0.81728
						5932.96	0.26799	5941.46	0.48115	5938.63	0.72829	5937.5	0.79718	5936.42	0.82605	5941.02	0.83474	5939.35	0.82648	5944.15	0.81866
						5936.3	0.26813	5944.81	0.48044	5941.97	0.72312	5940.84	0.79973	5939.76	0.82021	5944.36	0.83262	5942.69	0.82365	5947.5	0.81683
						5939.64	0.26735	5948.15	0.48153	5945.31	0.72272	5944.18	0.8052	5943.1	0.81748	5947.71	0.83411	5946.03	0.83165	5950.85	0.81591
						5942.98	0.26807	5951.49	0.48465	5948.65	0.72594	5947.52	0.79906	5946.44	0.82186	5951.05	0.82685	5949.38	0.82106	5954.19	0.81485
						5946.32	0.26864	5954.84	0.48393	5952	0.72327	5950.87	0.80197	5949.78	0.82222	5954.4	0.83291	5952.72	0.82598	5957.54	0.815
						5949.66	0.26922	5958.18	0.48091	5955.34	0.72047	5954.21	0.79872	5953.12	0.81452	5957.74	0.83269	5956.07	0.82524	5960.89	0.8115
						5953	0.26883	5961.52	0.48455	5958.68	0.72627	5957.54	0.79774	5956.46	0.82167	5961.09	0.83194	5959.41	0.82956	5964.24	0.81271
						5956.33	0.26776	5964.87	0.48359	5962.02	0.72367	5960.89	0.80292	5959.8	0.82478	5964.43	0.83409	5962.76	0.81915	5967.59	0.81412
						5959.68	0.26826	5968.21	0.4839	5965.36	0.72452	5964.23	0.79548	5963.14	0.81858	5967.77	0.82925	5966.1	0.82486	5970.94	0.81376
						5963.02	0.26791	5971.56	0.48089	5968.7	0.72142	5967.57	0.79913	5966.48	0.82164	5971.12	0.833	5969.45	0.82285	5974.29	0.81748
						5966.35	0.26809	5974.9	0.48137	5972.05	0.72392	5970.91	0.79736	5969.82	0.81914	5974.46	0.83086	5972.79	0.82921	5977.64	0.81328
						5969.7	0.26786	5978.24	0.48033	5975.39	0.71971	5974.25	0.79762	5973.16	0.82102	5977.8	0.83424	5976.13	0.82974	5980.98	0.81798
						5973.03	0.26878	5981.59	0.48048	5978.73	0.72415	5977.6	0.80434	5976.5	0.81924	5981.15	0.83014	5979.48	0.82211	5984.33	0.8128
						5976.37	0.26735	5984.93	0.48152	5982.07	0.72316	5980.94	0.79911	5979.84	0.82108	5984.49	0.83682	5982.82	0.82612	5987.68	0.80859
						5979.71	0.26657	5988.27	0.48176	5985.41	0.72625	5984.28	0.80155	5983.18	0.82442	5987.84	0.82613	5986.17	0.82412	5991.03	0.81373
						5983.05	0.26805	5991.62	0.48041	5988.75	0.72167	5987.62	0.80055	5986.53	0.81992	5991.18	0.8367	5989.51	0.82477	5994.38	0.81501
						5986.39	0.26744	5994.97	0.48196	5992.1	0.72282	5990.97	0.79708	5989.86	0.82189	5994.52	0.83296	5992.85	0.8291	5997.72	0.81369
						5989.73	0.26713	5998.31	0.48048	5995.44	0.72231	5994.31	0.80335	5993.2	0.8195	5997.86	0.83447	5996.2	0.8263	6001.07	0.81619
						5993.07	0.26699	6001.65	0.48004	5998.78	0.72195	5997.65	0.7997	5996.54	0.82289	6001.21	0.83396	5999.54	0.82515	6004.42	0.8145
						5996.41	0.26751	6005	0.48036	6002.12	0.72223	6000.99	0.79647	5999.88	0.82431	6004.55	0.83761	6002.89	0.82563	6007.77	0.8154
						5999.75	0.26827	6008.35	0.48015	6005.46	0.72245	6004.32	0.79605	6003.23	0.82123	6007.9	0.82674	6006.23	0.82854	6011.12	0.81418
						6003.09	0.26782	6011.69	0.47999	6008.8	0.72177	6007.66	0.79598	6006.57	0.82084	6011.24	0.8349	6009.57	0.82142	6014.47	0.813
						6006.43	0.26689	6015.04	0.47993	6012.14	0.71972	6011.01	0.7986	6009.91	0.82635	6014.58	0.8257	6012.92	0.82674	6017.81	0.81797
						6009.77	0.26824	6018.39	0.47829	6015.48	0.72576	6014.35	0.8001	6013.25	0.82072	6017.93	0.83912	6016.26	0.82243	6021.16	0.81878
						6013.1	0.26708	6021.73	0.48095	6018.82	0.72137	6017.69	0.79764	6016.59	0.82815	6021.27	0.82899	6019.61	0.82872	6024.51	0.81333
						6016.45	0.2665	6025.08	0.47972	6022.16	0.72298	6021.03	0.79782	6019.93	0.82527	6024.61	0.83217	6022.95	0.82489	6027.85	0.8148
						6019.78	0.26731	6028.42	0.4789	6025.51	0.7243	6024.38	0.80091	6023.28	0.81875	6027.96	0.83445	6026.29	0.82611	6031.2	0.8159
						6023.12	0.26656	6031.77	0.47709	6028.85	0.72388	6027.72	0.80075	6026.62	0.82177	6031.3	0.83199	6029.64	0.82764	6034.55	0.82208
						6026.46	0.26735	6035.11	0.48186	6032.19	0.71791	6031.06	0.80264	6029.96	0.81433	6034.65	0.83381	6032.98	0.82752	6037.9	0.81533
						6029.8	0.26625	6038.46	0.47961	6035.53	0.72531	6034.4	0.80152	6033.3	0.81708	6037.99	0.83344	6036.32	0.82293	6041.25	0.81576
						6033.14	0.26763	6041.8	0.48107	6038.87	0.72143	6037.74	0.79944	6036.64	0.82009	6041.33	0.83348	6039.67	0.82628	6044.6	0.81459
						6036.48	0.26674	6045.15	0.48062	6042.22	0.72478	6041.09	0.79948	6039.98	0.82121	6044.68	0.82632	6043.01	0.82443	6047.94	0.81428
						6039.82	0.2657	6048.49	0.47933	6045.55	0.72436	6044.43	0.79789	6043.32	0.82135	6048.02	0.82971	6046.36	0.82964	6051.3	0.81769
						6043.16	0.26673	6051.84	0.47978	6048.9	0.71908	6047.77	0.80121	6046.66	0.81945	6051.36	0.8247	6049.7	0.82344	6054.65	0.81565
						6046.5	0.26681	6055.18	0.48001	6052.24	0.72686	6051.11	0.80106	6050	0.82028	6054.71	0.83043	6053.04	0.82366	6057.99	0.81522
						6049.84	0.26606	6058.52	0.48009	6055.58	0.7209	6054.45	0.80476	6053.34	0.82136	6058.05	0.83565	6056.39	0.82676	6061.34	0.8136
						6053.18	0.2668	6061.87	0.48064	6058.93	0.72729	6057.79	0.80225	6056.68	0.81603	6061.4	0.83042	6059.73	0.82769	6064.69	0.8142
						6056.52	0.26678	6065.21	0.48266	6062.27	0.72395	6061.14	0.80217	6060.02	0.82048	6064.74	0.82722	6063.07	0.82168	6068.04	0.81179
						6059.85	0.26597	6068.56	0.48096	6065.61	0.7228	6064.47	0.80376	6063.36	0.81836	6068.08	0.83618	6066.42	0.82905	6071.39	0.81452
						6063.2	0.26566	6071.91	0.48198	6068.95	0.72043	6067.81	0.79757	6066.7	0.81836	6071.43	0.8294	6069.76	0.82346	6074.74	0.81756
						6066.53	0.2677	6075.25	0.47825	6072.29	0.73065	6071.16	0.7984	6070.04	0.81929	6074.77	0.83292	6073.11	0.82128	6078.09	0.8166
						6069.87	0.26656	6078.6	0.48152	6075.63	0.726	6074.5	0.79752	6073.39	0.81781	6078.12	0.83561	6076.45	0.82446	6081.44	0.81202
						6073.21	0.26535	6081.94	0.48038	6078.98	0.72263	6077.84	0.79986	6076.73	0.82002	6081.46	0.83239	6079.79	0.82584	6084.79	0.81901
						6076.55	0.26692	6085.28	0.48034	6082.32	0.72451	6081.18	0.7997	6080.07	0.81626	6084.8	0.82974	6083.14	0.82218	6088.14	0.81704
						6079.89	0.26622	6088.63	0.47864	6085.66	0.72414	6084.52	0.79855	6083.41	0.81732	6088.15	0.82733	6086.48	0.82854	6091.49	0.81771
						6083.23	0.26597	6091.98	0.4795	6089	0.71931	6087.86	0.79541	6086.75	0.81787	6091.49	0.83368	6089.82	0.8279	6094.84	0.81287
						6086.57	0.26553	6095.32	0.47878	6092.34	0.72666	6091.21	0.79665	6090.09	0.82137	6094.83	0.83086	6093.17	0.82256	6098.19	0.81491
						6089.91	0.2667	6098.67	0.47945	6095.69	0.72386	6094.54	0.80007	6093.43	0.81763	6098.18	0.83231	6096.51	0.82337	6101.54	0.8142
						6093.25	0.26531	6102.01	0.48066	6099.03	0.72274	6097.89	0.80115	6096.77	0.82032	6101.52	0.83277	6099.86	0.82975	6104.89	0.81251
						6096.59	0.26629	6105.36	0.47869	6102.37	0.72482	6101.23	0.79793	6100.12	0.82404	6104.86	0.83605	6103.2	0.82677	6108.24	0.8163
						6099.93	0.26475	6108.7	0.47976	6105.71	0.73086	6104.57	0.79541	6103.46	0.8187	6108.21	0.83446	6106.54	0.82475	6111.59	0.81479
						6103.27	0.26616	6112.05	0.47826	6109.05	0.72062	6107.91	0.79965	6106.8	0.81992	6111.55	0.83405	6109.89	0.83223	6114.93	0.8117
						6106.6	0.26568	6115.39	0.48002	6112.4	0.72438	6111.26	0.79564	6110.14	0.81938	6114.9	0.83078	6113.23	0.82492	6118.28	0.81677
						6109.95	0.26723	6118.73	0.47979	6115.74	0.72246	6114.6	0.79631	6113.48	0.82531	6118.24	0.82775	6116.57	0.82202	6121.63	0.81767
						6113.28	0.2656	6122.09	0.47703	6119.08	0.7204	6117.94	0.79672	6116.82	0.81967	6121.59	0.82647	6119.92	0.82725	6124.98	0.81523
						6116.62	0.26613	6125.43	0.47908	6122.42	0.72087	6121.28	0.79808	6120.17	0.81829	6124.93	0.82694	6123.26	0.8191	6128.33	0.81686
						6119.96	0.26561	6128.77	0.47822	6125.76	0.72348	6124.62	0.79076	6123.51	0.82258	6128.27	0.82733	6126.6	0.8319	6131.68	0.81335
						6123.3	0.26589	6132.12	0.47828	6129.1	0.72802	6127.96	0.79771	6126.85	0.81767	6131.62	0.82914	6129.95	0.82559	6135.03	0.81175
						6126.64	0.26501	6135.46	0.48062	6132.44	0.72718	6131.31	0.80107	6130.19	0.82275	6134.96	0.82587	6133.3	0.826	6138.37	0.81115
						6129.98	0.26502	6138.81	0.47828	6135.78	0.72626	6134.65	0.79592	6133.53	0.82404	6138.3	0.82908	6136.64	0.8295	6141.72	0.8158
						6133.32	0.26622	6142.15	0.4787	6139.13	0.72484	6137.99	0.80192	6136.88	0.81754	6141.65	0.82752	6139.99	0.82528	6145.07	0.81198
						6136.66	0.26589	6145.49	0.47913	6142.47	0.72572	6141.33	0.80084	6140.22	0.82395	6144.99	0.83326	6143.33	0.82519	6148.42	0.81609
						6140	0.26585	6148.84	0.47681	6145.81	0.72208	6144.67	0.79396	6143.56	0.82529	6148.33	0.83313	6146.68	0.82707	6151.77	0.81554
						6143.34	0.26568	6152.18	0.47956	6149.15	0.72063	6148.01	0.80424	6146.9	0.81689	6151.68	0.83476	6150.02	0.82845	6155.12	0.81564
						6146.68	0.26507	6155.52	0.47588	6152.49	0.72494	6151.35	0.80664	6150.24	0.82267	6155.02	0.83155	6153.36	0.82275	6158.47	0.81136
						6150.02	0.26579	6158.87	0.4789	6155.84	0.73063	6154.69	0.7988	6153.58	0.82093	6158.36	0.83304	6156.71	0.82323	6161.81	0.81741
						6153.36	0.26552	6162.21	0.47932	6159.18	0.7302	6158.03	0.80398	6156.92	0.82137	6161.71	0.83153	6160.05	0.83063	6165.17	0.81324
						6156.69	0.2656	6165.56	0.47724	6162.52	0.72808	6161.38	0.79778	6160.27	0.82022	6165.05	0.82776	6163.4	0.82534	6168.51	0.81434
						6160.03	0.26562	6168.9	0.47702	6165.86	0.72788	6164.72	0.79881	6163.61	0.81955	6168.4	0.83003	6166.74	0.82925	6171.86	0.81352
						6163.37	0.26534	6172.25	0.47685	6169.2	0.72968	6168.06	0.79283	6166.95	0.82244	6171.74	0.83606	6170.09	0.82175	6175.21	0.81272
						6166.72	0.2649	6175.59	0.47698	6172.55	0.7221	6171.4	0.7946	6170.29	0.8229	6175.08	0.83148	6173.43	0.82663	6178.56	0.81417
						6170.06	0.26489	6178.94	0.47706	6175.89	0.72528	6174.74	0.80048	6173.63	0.82126	6178.43	0.82441	6176.77	0.82218	6181.91	0.81282
						6173.39	0.26511	6182.28	0.47683	6179.23	0.72533	6178.08	0.80039	6176.97	0.81849	6181.77	0.8326	6180.12	0.828	6185.26	0.81334
						6176.74	0.26552	6185.63	0.47825	6182.57	0.72442	6181.43	0.79951	6180.31	0.82107	6185.11	0.82325	6183.46	0.82369	6188.61	0.81136
						6180.08	0.26637	6188.98	0.4776	6185.91	0.72535	6184.77	0.80109	6183.65	0.82786	6188.46	0.82797	6186.8	0.8265	6191.96	0.80965
						6183.42	0.26477	6192.32	0.47771	6189.25	0.72551	6188.11	0.79536	6186.99	0.82609	6191.8	0.8348	6190.15	0.81874	6195.31	0.81137
						6186.76	0.2655	6195.67	0.47781	6192.59	0.7212	6191.45	0.8018	6190.33	0.82131	6195.15	0.83537	6193.49	0.82694	6198.66	0.815
						6190.1	0.26519	6199.01	0.47804	6195.94	0.72854	6194.79	0.80013	6193.68	0.81781	6198.49	0.83153	6196.83	0.81911	6202.01	0.81059
						6193.44	0.26552	6202.36	0.47547	6199.28	0.72604	6198.14	0.80068	6197.02	0.82099	6201.83	0.82565	6200.18	0.82285	6205.36	0.80948
						6196.79	0.26556	6205.7	0.47741	6202.61	0.72356	6201.47	0.79083	6200.36	0.8176	6205.18	0.82921	6203.52	0.81933	6208.71	0.81236
						6200.13	0.26485	6209.05	0.47548	6205.95	0.73267	6204.81	0.79809	6203.7	0.8179	6208.52	0.83056	6206.87	0.82085	6212.06	0.81311
						6203.47	0.26488	6212.39	0.4755	6209.3	0.72337	6208.15	0.79359	6207.04	0.82706	6211.87	0.82969	6210.21	0.82506	6215.41	0.81548
						6206.81	0.26477	6215.74	0.47766	6212.64	0.72188	6211.5	0.80244	6210.39	0.81943	6215.21	0.82993	6213.56	0.82591	6218.76	0.8096
						6210.16	0.26562	6219.08	0.47831	6215.98	0.72525	6214.84	0.8024	6213.73	0.81993	6218.56	0.83482	6216.9	0.82352	6222.1	0.81282
						6213.5	0.26505	6222.43	0.477	6219.32	0.72439	6218.18	0.79808	6217.07	0.81576	6221.9	0.83354	6220.24	0.82958	6225.45	0.81184
						6216.84	0.26464	6225.77	0.47555	6222.66	0.72735	6221.52	0.79515	6220.41	0.81615	6225.24	0.83679	6223.59	0.82143	6228.8	0.81497
						6220.18	0.26534	6229.12	0.47477	6226.01	0.72431	6224.86	0.80201	6223.75	0.82296	6228.59	0.83454	6226.93	0.82553	6232.15	0.81787
						6223.52	0.2647	6232.46	0.47922	6229.35	0.73088	6228.21	0.79823	6227.09	0.82531	6231.93	0.8361	6230.27	0.82427	6235.5	0.81375
						6226.86	0.26445	6235.81	0.47849	6232.69	0.72539	6231.55	0.79817	6230.44	0.82432	6235.27	0.83212	6233.62	0.82662	6238.85	0.8154
						6230.2	0.26431	6239.15	0.4804	6236.03	0.72114	6234.89	0.79819	6233.78	0.82277	6238.62	0.82881	6236.96	0.82157	6242.2	0.81144
						6233.54	0.26507	6242.49	0.47596	6239.37	0.72761	6238.23	0.79729	6237.12	0.81629	6241.96	0.82887	6240.3	0.82703	6245.55	0.81158
						6236.88	0.26512	6245.85	0.47604	6242.71	0.72694	6241.57	0.79509	6240.46	0.81798	6245.3	0.83336	6243.65	0.82286	6248.89	0.81422
						6240.22	0.26504	6249.19	0.47595	6246.05	0.72738	6244.91	0.80052	6243.8	0.82298	6248.65	0.834	6246.99	0.82646	6252.24	0.8104
						6243.56	0.26507	6252.54	0.47757	6249.39	0.7242	6248.25	0.79574	6247.14	0.82576	6251.99	0.83236	6250.34	0.82699	6255.59	0.80909
						6246.9	0.26457	6255.88	0.47444	6252.73	0.72956	6251.6	0.79486	6250.48	0.8187	6255.34	0.83256	6253.69	0.82081	6258.94	0.80622
						6250.24	0.26475	6259.23	0.47655	6256.07	0.72853	6254.94	0.7961	6253.82	0.82391	6258.68	0.83104	6257.03	0.8283	6262.29	0.81386
						6253.57	0.26478	6262.57	0.47704	6259.41	0.72688	6258.28	0.80135	6257.17	0.82263	6262.02	0.83184	6260.37	0.82305	6265.64	0.81327
						6256.92	0.26533	6265.92	0.47523	6262.76	0.72797	6261.62	0.79399	6260.5	0.81838	6265.37	0.82933	6263.72	0.82565	6268.99	0.81416
						6260.25	0.26469	6269.26	0.47615	6266.1	0.72794	6264.96	0.80056	6263.85	0.81166	6268.71	0.83088	6267.06	0.82501	6272.34	0.81079
						6263.59	0.26473	6272.61	0.47397	6269.44	0.7287	6268.3	0.8012	6267.19	0.82368	6272.06	0.83512	6270.4	0.82546	6275.69	0.80826
						6266.93	0.26454	6275.95	0.47479	6272.78	0.72653	6271.65	0.79766	6270.53	0.81877	6275.4	0.8327	6273.75	0.82272	6279.04	0.81666
						6270.27	0.26411	6279.3	0.47882	6276.12	0.72835	6274.99	0.79892	6273.87	0.82021	6278.75	0.82961	6277.09	0.82546	6282.39	0.81404
						6273.61	0.26447	6282.65	0.47662	6279.46	0.72694	6278.33	0.79199	6277.21	0.82139	6282.09	0.82554	6280.44	0.82343	6285.73	0.81389
						6276.95	0.26461	6285.99	0.47599	6282.8	0.73298	6281.67	0.79777	6280.56	0.81996	6285.43	0.8335	6283.78	0.82377	6289.08	0.81361
						6280.29	0.26421	6289.34	0.47545	6286.14	0.7267	6285.01	0.79441	6283.9	0.81919	6288.77	0.83116	6287.12	0.82989	6292.43	0.81457
						6283.63	0.2651	6292.68	0.47695	6289.49	0.72791	6288.35	0.7967	6287.24	0.822	6292.12	0.82713	6290.47	0.82213	6295.78	0.81576
						6286.97	0.26459	6296.03	0.47471	6292.83	0.72777	6291.7	0.79351	6290.58	0.82052	6295.46	0.83201	6293.81	0.82111	6299.13	0.80855
						6290.31	0.26494	6299.37	0.47545	6296.17	0.73114	6295.04	0.79871	6293.93	0.82177	6298.8	0.83155	6297.15	0.82702	6302.48	0.81331
						6293.65	0.26419	6302.72	0.47482	6299.51	0.72791	6298.38	0.79979	6297.27	0.82524	6302.15	0.83052	6300.5	0.82191	6305.83	0.81446
						6296.98	0.26338	6306.06	0.47372	6302.86	0.72697	6301.72	0.79711	6300.6	0.8198	6305.49	0.83445	6303.84	0.82445	6309.17	0.8118
						6300.33	0.2644	6309.41	0.47487	6306.2	0.73329	6305.06	0.79752	6303.95	0.818	6308.83	0.83247	6307.19	0.82876	6312.52	0.81205
						6303.66	0.26376	6312.75	0.47439	6309.54	0.72719	6308.4	0.7991	6307.29	0.82335	6312.18	0.83191	6310.53	0.8307	6315.87	0.81
						6307	0.26437	6316.1	0.47481	6312.88	0.72846	6311.75	0.79524	6310.63	0.82257	6315.52	0.82724	6313.87	0.82578	6319.22	0.81244
						6310.34	0.26496	6319.44	0.47444	6316.22	0.7357	6315.09	0.79664	6313.97	0.81623	6318.87	0.82945	6317.22	0.8253	6322.57	0.81114
						6313.68	0.26402	6322.79	0.47584	6319.56	0.72189	6318.43	0.79764	6317.31	0.82244	6322.21	0.82808	6320.56	0.82368	6325.91	0.81602
						6317.02	0.26405	6326.13	0.47438	6322.9	0.73378	6321.77	0.79533	6320.65	0.82009	6325.56	0.83112	6323.91	0.8267	6329.26	0.81442
						6320.36	0.26477	6329.47	0.47636	6326.24	0.7227	6325.11	0.80118	6324	0.81885	6328.9	0.83025	6327.25	0.8205	6332.61	0.81336
						6323.7	0.26512	6332.82	0.47656	6329.58	0.73063	6328.45	0.7985	6327.34	0.82152	6332.24	0.83488	6330.6	0.82397	6335.96	0.81242
						6327.04	0.26414	6336.17	0.47166	6332.92	0.7286	6331.79	0.79973	6330.68	0.81959	6335.59	0.82761	6333.94	0.82067	6339.31	0.80852
						6330.38	0.26464	6339.51	0.47581	6336.26	0.72594	6335.13	0.80156	6334.02	0.82266	6338.93	0.83031	6337.28	0.82695	6342.66	0.81388
						6333.72	0.26458	6342.86	0.47425	6339.6	0.72467	6338.47	0.79439	6337.36	0.82326	6342.27	0.83151	6340.63	0.82743	6346.01	0.81401
						6337.06	0.26436	6346.2	0.47195	6342.95	0.72933	6341.82	0.80284	6340.7	0.8208	6345.61	0.82819	6343.97	0.8245	6349.35	0.81446
						6340.4	0.26478	6349.55	0.47513	6346.29	0.7303	6345.16	0.79603	6344.04	0.81478	6348.96	0.83431	6347.31	0.82144	6352.7	0.81297
						6343.74	0.2653	6352.89	0.47484	6349.63	0.72821	6348.5	0.79076	6347.39	0.82213	6352.3	0.8324	6350.66	0.82422	6356.05	0.81259
						6347.08	0.26394	6356.23	0.47357	6352.97	0.73138	6351.84	0.79666	6350.73	0.82167	6355.65	0.82933	6354	0.82596	6359.4	0.81247
						6350.41	0.26358	6359.58	0.47612	6356.31	0.7272	6355.18	0.79631	6354.07	0.81526	6358.99	0.83033	6357.34	0.81911	6362.75	0.81211
						6353.75	0.26357	6362.92	0.47366	6359.65	0.72582	6358.52	0.79435	6357.41	0.81953	6362.33	0.82735	6360.69	0.82435	6366.1	0.80988
						6357.09	0.26382	6366.26	0.47445	6363	0.731	6361.87	0.79898	6360.75	0.82034	6365.68	0.83288	6364.03	0.82553	6369.45	0.80912
						6360.43	0.26391	6369.61	0.47469	6366.34	0.7328	6365.21	0.79907	6364.1	0.81444	6369.02	0.83819	6367.38	0.82648	6372.8	0.81399
						6363.77	0.26448	6372.95	0.47354	6369.68	0.73078	6368.55	0.7959	6367.44	0.81639	6372.36	0.83077	6370.72	0.82438	6376.15	0.81868
						6367.11	0.26447	6376.3	0.4747	6373.03	0.72836	6371.89	0.79507	6370.78	0.81705	6375.71	0.83189	6374.06	0.82318	6379.5	0.82067
						6370.45	0.26488	6379.64	0.4729	6376.37	0.72909	6375.23	0.79852	6374.12	0.82312	6379.05	0.82755	6377.41	0.82823	6382.85	0.81181
						6373.79	0.26512	6382.99	0.4739	6379.71	0.73062	6378.57	0.80253	6377.46	0.81808	6382.4	0.83041	6380.75	0.82253	6386.2	0.81258
						6377.13	0.26441	6386.33	0.475	6383.05	0.73095	6381.92	0.79451	6380.8	0.81463	6385.74	0.83454	6384.1	0.82267	6389.55	0.81351
						6380.47	0.26381	6389.68	0.47287	6386.4	0.72889	6385.25	0.79542	6384.14	0.82078	6389.08	0.83552	6387.44	0.82687	6392.9	0.81393
						6383.81	0.26428	6393.02	0.4724	6389.74	0.73149	6388.6	0.80085	6387.48	0.8236	6392.43	0.83433	6390.78	0.82257	6396.26	0.81314
						6387.15	0.26425	6396.37	0.47428	6393.08	0.73525	6391.94	0.79496	6390.82	0.81877	6395.77	0.82878	6394.13	0.82572	6399.6	0.81554
						6390.49	0.26366	6399.72	0.47595	6396.42	0.72902	6395.28	0.80266	6394.17	0.81897	6399.11	0.82362	6397.47	0.82144	6402.96	0.81715
						6393.83	0.26412	6403.06	0.4736	6399.76	0.73517	6398.62	0.79115	6397.51	0.81983	6402.46	0.82689	6400.81	0.82318	6406.31	0.81593
						6397.17	0.26501	6406.41	0.47203	6403.11	0.72706	6401.97	0.79929	6400.85	0.82272	6405.8	0.83268	6404.16	0.82461	6409.65	0.81296
						6400.51	0.26412	6409.75	0.47413	6406.45	0.72993	6405.31	0.79577	6404.19	0.81625	6409.15	0.83394	6407.5	0.82654	6413	0.81243
						6403.85	0.2643	6413.1	0.47107	6409.79	0.73241	6408.65	0.7975	6407.53	0.81612	6412.49	0.83024	6410.85	0.82275	6416.35	0.81735
						6407.19	0.26489	6416.44	0.47423	6413.13	0.73198	6411.99	0.79173	6410.87	0.81885	6415.84	0.83541	6414.19	0.82474	6419.7	0.81688
						6410.53	0.26343	6419.79	0.47194	6416.47	0.73046	6415.33	0.7978	6414.22	0.8191	6419.18	0.83299	6417.53	0.82649	6423.05	0.81328
						6413.87	0.2647	6423.13	0.47373	6419.81	0.73057	6418.67	0.79947	6417.56	0.81908	6422.52	0.8287	6420.88	0.82534	6426.39	0.81052
						6417.21	0.26398	6426.48	0.47215	6423.16	0.73683	6422.01	0.79487	6420.9	0.82052	6425.87	0.82853	6424.22	0.82477	6429.74	0.8138
						6420.55	0.26441	6429.82	0.47499	6426.5	0.73723	6425.35	0.79087	6424.24	0.81455	6429.21	0.82588	6427.57	0.82816	6433.09	0.81381
						6423.89	0.26514	6433.17	0.47286	6429.84	0.73326	6428.69	0.80097	6427.58	0.81954	6432.56	0.82854	6430.91	0.82274	6436.44	0.81307
						6427.22	0.26374	6436.52	0.47323	6433.18	0.73542	6432.04	0.79834	6430.92	0.82304	6435.9	0.83165	6434.26	0.82511	6439.79	0.81655
						6430.56	0.26526	6439.86	0.47122	6436.53	0.73201	6435.38	0.79905	6434.27	0.81865	6439.24	0.83164	6437.6	0.8208	6443.14	0.82123
						6433.89	0.26434	6443.22	0.47294	6439.87	0.73196	6438.72	0.79901	6437.6	0.81618	6442.59	0.83413	6440.95	0.82161	6446.49	0.8172
						6437.24	0.265	6446.56	0.47011	6443.22	0.72957	6442.06	0.79892	6440.94	0.82385	6445.93	0.83278	6444.29	0.82397	6449.84	0.81701
						6440.57	0.26436	6449.91	0.47321	6446.55	0.72927	6445.4	0.79879	6444.29	0.8179	6449.27	0.8316	6447.63	0.82542	6453.18	0.81811
						6443.91	0.26429	6453.25	0.4716	6449.9	0.73109	6448.74	0.7951	6447.63	0.81725	6452.62	0.83358	6450.98	0.8207	6456.53	0.8103
						6447.25	0.26412	6456.6	0.47355	6453.24	0.72649	6452.09	0.79637	6450.97	0.81485	6455.96	0.82656	6454.32	0.82314	6459.89	0.81173
						6450.59	0.26409	6459.94	0.47155	6456.58	0.73671	6455.43	0.80023	6454.32	0.81443	6459.3	0.8264	6457.67	0.8223	6463.23	0.8097
						6453.93	0.26517	6463.28	0.47041	6459.93	0.7353	6458.77	0.79834	6457.66	0.81578	6462.65	0.82919	6461.01	0.8275	6466.58	0.8132
						6457.27	0.26368	6466.63	0.47244	6463.27	0.7324	6462.11	0.79975	6461	0.81725	6465.99	0.83054	6464.36	0.82376	6469.93	0.81547
						6460.61	0.26385	6469.98	0.46969	6466.61	0.73654	6465.45	0.8	6464.34	0.82343	6469.33	0.8254	6467.7	0.82244	6473.28	0.81083
						6463.95	0.2632	6473.32	0.46953	6469.95	0.73229	6468.79	0.7926	6467.68	0.8206	6472.68	0.83344	6471.04	0.82658	6476.63	0.81196
						6467.29	0.26418	6476.67	0.47137	6473.3	0.73468	6472.14	0.80049	6471.02	0.8222	6476.02	0.82887	6474.39	0.82305	6479.98	0.81358
						6470.63	0.2632	6480.01	0.47102	6476.64	0.72751	6475.47	0.79897	6474.36	0.82207	6479.37	0.83371	6477.73	0.82311	6483.33	0.81585
						6473.97	0.26443	6483.36	0.47312	6479.98	0.72951	6478.81	0.80012	6477.7	0.82076	6482.71	0.83499	6481.07	0.82412	6486.68	0.81214
						6477.31	0.26375	6486.7	0.47055	6483.32	0.73268	6482.16	0.7972	6481.04	0.81852	6486.06	0.82671	6484.42	0.82493	6490.03	0.81241
						6480.65	0.26478	6490.05	0.47136	6486.67	0.73558	6485.5	0.79891	6484.39	0.81884	6489.4	0.82688	6487.76	0.82149	6493.38	0.81489
						6483.99	0.26391	6493.4	0.4715	6490.01	0.73581	6488.84	0.79288	6487.73	0.82598	6492.74	0.82869	6491.11	0.83078	6496.73	0.81924
						6487.32	0.26388	6496.74	0.47044	6493.35	0.73488	6492.18	0.80358	6491.07	0.81792	6496.09	0.82929	6494.45	0.82286	6500.08	0.81417
						6490.66	0.2633	6500.09	0.47397	6496.69	0.73715	6495.52	0.8004	6494.41	0.81664	6499.43	0.8311	6497.8	0.82776	6503.43	0.81676
						6494	0.26492	6503.43	0.47024	6500.04	0.73704	6498.86	0.79891	6497.75	0.81827	6502.78	0.83349	6501.14	0.82347	6506.78	0.81801
						6497.34	0.26404	6506.78	0.47291	6503.38	0.73464	6502.21	0.79476	6501.09	0.81889	6506.12	0.83209	6504.49	0.82117	6510.12	0.81424
						6500.68	0.26471	6510.12	0.47209	6506.73	0.73757	6505.55	0.7984	6504.44	0.81811	6509.46	0.83147	6507.83	0.82677	6513.47	0.81165
						6504.02	0.2634	6513.47	0.47087	6510.07	0.73558	6508.89	0.79773	6507.78	0.81472	6512.8	0.82911	6511.18	0.82489	6516.82	0.81599
						6507.36	0.26428	6516.81	0.47176	6513.41	0.73189	6512.23	0.79226	6511.12	0.82203	6516.15	0.82539	6514.52	0.82162	6520.17	0.81427
						6510.7	0.26425	6520.17	0.47093	6516.75	0.73397	6515.57	0.79702	6514.46	0.81821	6519.49	0.83248	6517.86	0.82379	6523.52	0.80848
						6514.04	0.26461	6523.51	0.4702	6520.09	0.73071	6518.91	0.79904	6517.8	0.81892	6522.83	0.82404	6521.21	0.82266	6526.87	0.81506
						6517.38	0.2642	6526.86	0.47058	6523.44	0.73453	6522.26	0.79692	6521.14	0.82446	6526.18	0.82943	6524.55	0.82273	6530.22	0.81484
						6520.72	0.26424	6530.2	0.47296	6526.78	0.7319	6525.6	0.7997	6524.49	0.81989	6529.52	0.82846	6527.9	0.82338	6533.57	0.81435
						6524.06	0.26382	6533.55	0.47041	6530.13	0.7349	6528.94	0.79782	6527.82	0.82014	6532.87	0.82936	6531.25	0.82185	6536.91	0.81827
						6527.4	0.26399	6536.9	0.47137	6533.47	0.73424	6532.28	0.79361	6531.16	0.81687	6536.21	0.83038	6534.59	0.82647	6540.26	0.81101
						6530.74	0.26329	6540.24	0.47133	6536.81	0.73405	6535.62	0.79503	6534.51	0.8163	6539.56	0.83333	6537.94	0.82349	6543.61	0.81322
						6534.07	0.26345	6543.59	0.47047	6540.15	0.72986	6538.96	0.80811	6537.85	0.81947	6542.9	0.83202	6541.28	0.82321	6546.96	0.81213
						6537.42	0.26353	6546.93	0.46892	6543.49	0.73947	6542.31	0.79771	6541.19	0.82173	6546.24	0.8315	6544.57	0.8276	6550.31	0.81037
						6540.75	0.26402	6550.27	0.47007	6546.83	0.733	6545.65	0.79791	6544.54	0.82142	6549.59	0.82852			6553.66	0.8135
						6544.09	0.26327	6553.62	0.46807	6550.18	0.73691	6548.99	0.80148	6547.88	0.82133	6552.93	0.83166			6557.01	0.81417
						6547.43	0.26427	6556.97	0.47018	6553.52	0.73177	6552.33	0.79752	6551.22	0.8245	6556.27	0.83017			6560.36	0.80873
						6550.77	0.26331	6560.31	0.47065	6556.86	0.73623	6555.67	0.79266	6554.56	0.82277	6559.62	0.82913			6563.71	0.81504
						6554.11	0.26349	6563.66	0.47116	6560.2	0.73362	6559.02	0.79589	6557.9	0.81865	6562.96	0.83528			6567.06	0.81418
						6557.45	0.26379	6567.01	0.46984	6563.55	0.73292	6562.36	0.79864	6561.24	0.82312	6566.31	0.82928			6570.41	0.81458
						6560.79	0.26425	6570.35	0.46879	6566.89	0.73371	6565.7	0.79644	6564.58	0.81901	6569.65	0.82727			6573.76	0.8098
						6564.13	0.26308	6573.7	0.47058	6570.23	0.72914	6569.04	0.79628	6567.92	0.82126	6572.99	0.83127			6577.1	0.81287
						6567.47	0.26325	6577.04	0.47191	6573.57	0.73325	6572.38	0.79399	6571.27	0.81989	6576.33	0.83456			6580.45	0.81573
						6570.81	0.26324	6580.39	0.46794	6576.91	0.73762	6575.72	0.79731	6574.61	0.82046	6579.68	0.82809			6583.8	0.81427
						6574.15	0.26339	6583.73	0.47153	6580.26	0.73176	6579.06	0.79799	6577.95	0.82282	6583.02	0.82343			6587.15	0.81486
						6577.49	0.26359	6587.08	0.4699	6583.6	0.73539	6582.4	0.79165	6581.29	0.8218	6586.36	0.82742			6590.5	0.81456
						6580.84	0.26249	6590.43	0.46993	6586.94	0.73264	6585.74	0.80243	6584.63	0.82244	6589.71	0.83389			6593.86	0.81503
						6584.18	0.26392	6593.77	0.47083	6590.28	0.73228	6589.09	0.80163	6587.98	0.82165	6593.05	0.8268			6597.2	0.81589
						6587.52	0.26431	6597.12	0.47052	6593.62	0.73627	6592.43	0.79573	6591.32	0.81509	6596.4	0.82709			6600.55	0.81394
						6590.86	0.26319	6600.46	0.46825	6596.97	0.7369	6595.77	0.79382	6594.66	0.81782	6599.74	0.82658			6603.9	0.81706
						6594.2	0.26338	6603.81	0.46853	6600.31	0.73436	6599.11	0.79673	6598	0.8194	6603.09	0.83423			6607.25	0.81567
						6597.54	0.26292	6607.16	0.46799	6603.65	0.73511	6602.45	0.79806	6601.34	0.82112	6606.43	0.83077			6610.6	0.81627
						6600.88	0.264	6610.5	0.46895	6606.99	0.73564	6605.79	0.79016	6604.68	0.82442	6609.77	0.82782			6613.95	0.81165
						6604.22	0.26376	6613.85	0.47069	6610.34	0.73288	6609.13	0.79853	6608.02	0.80847	6613.12	0.8309			6617.3	0.81546
						6607.56	0.26271	6617.19	0.46905	6613.68	0.73533	6612.48	0.79417	6611.36	0.81607	6616.46	0.82725			6620.65	0.81341
						6610.91	0.26351	6620.54	0.47026	6617.02	0.73346	6615.82	0.79814	6614.7	0.82425	6619.8	0.83268			6624	0.81213
						6614.25	0.26328	6623.89	0.47037	6620.36	0.73209	6619.16	0.79485	6618.04	0.81881	6623.15	0.82422			6627.35	0.81157
						6617.59	0.2622	6627.23	0.46935	6623.7	0.73604	6622.5	0.79596	6621.39	0.8221	6626.49	0.82677			6630.69	0.81282
						6620.93	0.26315	6630.58	0.46787	6627.04	0.73392	6625.84	0.80105	6624.73	0.82172	6629.84	0.82826			6634.05	0.81391
						6624.27	0.26359	6633.92	0.47099	6630.39	0.73502	6629.18	0.79754	6628.07	0.8179	6633.18	0.82653			6637.4	0.81539
						6627.61	0.26262	6637.27	0.46955	6633.73	0.73748	6632.53	0.79349	6631.41	0.81969	6636.53	0.83611			6640.74	0.81329
						6630.96	0.26326	6640.61	0.47026	6637.07	0.73393	6635.87	0.79258	6634.76	0.8198	6639.87	0.82834			6644.1	0.81406
						6634.3	0.26263	6643.96	0.46908	6640.41	0.73825	6639.21	0.80357	6638.1	0.81865	6643.22	0.82834			6647.45	0.81533
						6637.64	0.26277	6647.31	0.46871	6643.76	0.73403	6642.55	0.80026	6641.44	0.81579	6646.56	0.83073			6650.8	0.81035
						6640.97	0.26333	6650.65	0.46765	6647.1	0.73552	6645.89	0.80116	6644.78	0.81603	6649.91	0.82518			6654.15	0.81069
						6644.31	0.2629	6653.99	0.46996	6650.44	0.73848	6649.23	0.79793	6648.12	0.82156	6653.25	0.82943			6657.49	0.8122
						6647.65	0.2633	6657.34	0.47047	6653.78	0.73982	6652.58	0.80226	6651.46	0.82037	6656.59	0.82826			6660.85	0.809
						6650.99	0.26331	6660.68	0.46759	6657.12	0.73882	6655.92	0.79179	6654.8	0.81809	6659.94	0.83073			6664.19	0.81296
						6654.33	0.2632	6664.03	0.46843	6660.46	0.73488	6659.26	0.79608	6658.14	0.81515	6663.28	0.83215			6667.54	0.81005
						6657.67	0.26258	6667.37	0.46834	6663.8	0.73413	6662.6	0.79248	6661.49	0.82072	6666.62	0.82649			6670.89	0.8183
						6661.01	0.26338	6670.72	0.46904	6667.14	0.73403	6665.94	0.79676	6664.83	0.82177	6669.97	0.83075			6674.23	0.81416
						6664.35	0.26234	6674.06	0.46678	6670.49	0.73467	6669.28	0.80186	6668.17	0.82522	6673.32	0.83335			6677.58	0.81539
						6667.69	0.26317	6677.41	0.4657	6673.82	0.73491	6672.62	0.79478	6671.51	0.81882	6676.66	0.8317			6680.93	0.81589
						6671.03	0.26252	6680.75	0.46807	6677.16	0.73908	6675.97	0.79813	6674.85	0.81874	6680.01	0.83018			6684.28	0.81549
[truncated: 8,105 more rows]

## Sheet: Fig 2b
T = 1.15 K		T = 0.95 K		T = 0.74 K		T = 0.64 K		T = 0.48 K		T = 0.46 K		T = 0.28 K		T = 0.23 K
t	sigma/sigma_0	t	sigma/sigma_0	t	sigma/sigma_0	t	sigma/sigma_0	t	sigma/sigma_0	t	sigma/sigma_0	t	sigma/sigma_0	t	sigma/sigma_0
s		s		s		s		s		s		s		s
10.8	0.85184	10.5	0.85377	10.5	0.80415	10.5	0.76106	10.5	0.73758	10.5	0.71971	10.5	0.6062	10.5	0.68418
12.6	0.85016	12.3	0.8509	12.4	0.80924	12.3	0.76188	12.25	0.73621	12.3	0.72052	12.25	0.59849	12.2	0.68532
14.4	0.84626	14	0.84748	14.2	0.80955	14	0.76603	14	0.73847	14	0.7216	14	0.57996	14	0.68699
16.2	0.84648	15.8	0.84819	15.9	0.80511	15.8	0.7699	15.75	0.74806	15.8	0.72749	15.75	0.58556	15.7	0.68798
18	0.84994	17.5	0.85158	17.7	0.8071	17.5	0.76877	17.5	0.7544	17.5	0.7307	17.5	0.59695	17.5	0.68768
19.8	0.84805	19.3	0.85145	19.5	0.81216	19.3	0.76929	19.25	0.75573	19.3	0.7296	19.25	0.61478	19.2	0.69206
21.6	0.84535	21	0.84613	21.1	0.81245	21	0.7736	21	0.7569	21	0.73126	21	0.6039	21	0.69645
23.4	0.84894	22.8	0.8433	22.9	0.81013	22.8	0.77609	22.75	0.76296	22.8	0.74015	22.75	0.60718	22.7	0.69844
25.2	0.85271	24.5	0.84894	24.7	0.80618	24.5	0.77626	24.5	0.76748	24.5	0.74427	24.5	0.63258	24.5	0.7018
27	0.85288	26.3	0.85189	26.5	0.80544	26.3	0.77622	26.25	0.76304	26.3	0.74043	26.25	0.63934	26.2	0.70297
28.8	0.84657	28	0.84979	28.3	0.80869	28	0.78064	28	0.75818	28	0.73874	28	0.63785	28	0.70323
30.6	0.84386	29.8	0.84633	30.1	0.80957	29.8	0.78364	29.75	0.75662	29.8	0.74201	29.75	0.64009	29.7	0.70661
32.4	0.84613	31.5	0.84593	31.9	0.80654	31.5	0.78213	31.5	0.75831	31.5	0.74247	31.5	0.64885	31.5	0.71022
34.2	0.8487	33.3	0.84845	33.7	0.8035	33.3	0.77985	33.25	0.7509	33.3	0.73963	33.25	0.65614	33.2	0.71168
36	0.84698	35	0.8465	35.5	0.80692	35	0.78464	35	0.73905	35	0.7354	35	0.65686	35	0.71188
37.8	0.84485	36.8	0.84189	37.3	0.80971	36.8	0.7908	36.75	0.73846	36.8	0.73905	36.75	0.66275	36.7	0.71432
39.6	0.84537	38.5	0.84341	39.1	0.80847	38.5	0.79081	38.5	0.74826	38.5	0.74974	38.5	0.67356	38.5	0.7125
41.2	0.84747	40.3	0.84794	40.9	0.8062	40.3	0.78727	40.25	0.7496	40.3	0.75029	40.25	0.67923	40.2	0.71505
43	0.84777	42	0.84806	42.7	0.81033	42	0.78744	42	0.74925	42	0.74511	42	0.67512	42	0.72236
44.7	0.84546	43.8	0.84475	44.5	0.81123	43.8	0.79097	43.75	0.75907	43.8	0.74676	43.75	0.67519	43.7	0.72123
46.5	0.84181	45.5	0.84303	46.3	0.80775	45.5	0.79162	45.5	0.76751	45.5	0.75035	45.5	0.68529	45.5	0.71853
48.3	0.84043	47.3	0.84695	48.1	0.8031	47.3	0.78621	47.25	0.77301	47.3	0.75257	47.25	0.69498	47.2	0.71883
50.2	0.84783	49	0.84802	49.9	0.80462	49	0.7817	49	0.77575	49	0.74986	49	0.69607	49	0.722
52	0.85097	50.8	0.84329	51.7	0.80731	50.8	0.78808	50.75	0.77179	50.8	0.74248	50.75	0.69518	50.7	0.72577
53.7	0.8459	52.5	0.83931	53.5	0.80372	52.5	0.79475	52.5	0.77128	52.5	0.74113	52.5	0.69905	52.5	0.7252
55.5	0.8456	54.3	0.84215	55.4	0.80738	54.3	0.79615	54.25	0.77094	54.3	0.74477	54.25	0.70289	54.2	0.7224
57.3	0.8493	56	0.84524	57.2	0.81142	56	0.79381	56	0.76816	56	0.74528	56	0.70074	56	0.72201
59.1	0.85439	57.8	0.84447	59	0.81173	57.8	0.79611	57.75	0.76368	57.8	0.74368	57.75	0.69559	57.7	0.72387
60.9	0.85373	59.5	0.84331	60.8	0.81092	59.5	0.7993	59.5	0.76517	59.5	0.75096	59.5	0.69957	59.5	0.72413
62.7	0.85061	61.3	0.84177	62.6	0.80688	61.3	0.79824	61.25	0.76693	61.3	0.76307	61.25	0.70952	61.2	0.72237
64.5	0.84935	63	0.84605	64.4	0.80688	63	0.79579	63	0.76645	63	0.76574	63	0.70703	63	0.7225
66.3	0.8515	64.8	0.84582	66.2	0.81085	64.8	0.79752	64.75	0.76082	64.8	0.76245	64.75	0.69858	64.7	0.72754
68	0.85557	66.5	0.84221	68	0.80696	66.5	0.80059	66.5	0.75882	66.5	0.75957	66.5	0.69834	66.5	0.72845
69.8	0.8593	68.3	0.84108	69.8	0.80462	68.3	0.80008	68.25	0.76203	68.3	0.7642	68.25	0.7123	68.2	0.72784
71.7	0.86147	70	0.84564	71.6	0.80807	70	0.79703	70	0.76298	70	0.76631	70	0.71756	70	0.72651
73.5	0.86062	71.8	0.84834	73.4	0.81209	71.8	0.79138	71.75	0.76002	71.8	0.76155	71.75	0.71068	71.7	0.72371
75.2	0.85623	73.5	0.84507	75.2	0.80838	73.5	0.79313	73.5	0.76029	73.5	0.75876	73.5	0.71029	73.5	0.71774
77	0.85446	75.3	0.84207	77	0.80909	75.3	0.79615	75.25	0.76525	75.3	0.76345	75.25	0.71783	75.2	0.71631
78.8	0.85659	77	0.84408	78.9	0.81203	77	0.79361	77	0.77097	77	0.76851	77	0.72636	77	0.71736
80.6	0.85765	78.8	0.84616	80.7	0.80998	78.8	0.78893	78.75	0.76814	78.8	0.76637	78.75	0.72717	78.7	0.71645
82.4	0.85631	80.5	0.84533	82.4	0.81001	80.5	0.78958	80.5	0.76393	80.5	0.76013	80.5	0.71477	80.5	0.7103
84.2	0.85491	82.3	0.84256	84.2	0.81324	82.3	0.79458	82.25	0.76304	82.3	0.76323	82.25	0.70254	82.2	0.7011
86	0.851	84	0.84444	86	0.81252	84	0.7943	84	0.76391	84	0.76835	84	0.70864	84	0.69941
87.8	0.85381	85.8	0.8476	87.6	0.80923	85.8	0.78952	85.75	0.75981	85.8	0.76481	85.75	0.71699	85.7	0.70137
89.6	0.858	87.5	0.84646	89.4	0.80669	87.5	0.78975	87.5	0.75692	87.5	0.75942	87.5	0.7123	87.5	0.70993
91.4	0.85479	89.3	0.84352	91.2	0.80768	89.3	0.79461	89.25	0.75108	89.3	0.75986	89.25	0.70275	89.2	0.71908
93.2	0.85227	91	0.84248	93	0.81091	91	0.79736	91	0.75203	91	0.76437	91	0.70664	91	0.71481
95	0.85647	92.8	0.84533	94.8	0.81135	92.8	0.7936	92.75	0.75199	92.8	0.76663	92.75	0.71374	92.7	0.7095
96.8	0.86057	94.5	0.84695	96.6	0.80773	94.5	0.78931	94.5	0.74929	94.5	0.76235	94.5	0.71182	94.5	0.71096
98.5	0.86124	96.3	0.84351	98.4	0.8068	96.3	0.79233	96.25	0.74311	96.3	0.76011	96.25	0.70741	96.2	0.71724
100.3	0.85902	98	0.84149	100.2	0.81131	98	0.7941	98	0.74347	98	0.76275	98	0.7123	98	0.72052
102.2	0.85564	99.8	0.84285	102	0.81246	99.8	0.79182	99.75	0.74339	99.8	0.7652	99.75	0.71778	99.7	0.7202
104	0.85457	101.5	0.84831	103.8	0.80899	101.5	0.78913	101.5	0.74149	101.5	0.76257	101.5	0.71581	101.5	0.72047
105.7	0.85642	103.3	0.84786	105.4	0.80532	103.3	0.7909	103.25	0.73756	103.3	0.75785	103.25	0.71205	103.2	0.72094
107.5	0.8572	105	0.8437	107.2	0.80287	105	0.79622	105	0.73737	105	0.75991	105	0.70802	105	0.71746
109.3	0.8576	106.8	0.84412	109	0.80582	106.8	0.79609	106.75	0.74035	106.8	0.76265	106.75	0.70682	106.7	0.71241
111.1	0.85516	108.5	0.84683	110.7	0.80925	108.5	0.79167	108.5	0.74065	108.5	0.76242	108.5	0.70707	108.5	0.7134
112.9	0.85394	110.3	0.84773	112.5	0.80562	110.3	0.79167	110.25	0.73482	110.3	0.75647	110.25	0.70376	110.2	0.71466
114.7	0.85563	112	0.84505	114.4	0.80272	112	0.79609	112	0.73101	112	0.75538	112	0.70122	112	0.71614
116.5	0.85656	113.8	0.8446	116.2	0.80678	113.8	0.79531	113.75	0.73569	113.8	0.76062	113.75	0.70523	113.7	0.71724
118.3	0.85833	115.5	0.84974	117.9	0.81133	115.5	0.79038	115.5	0.73777	115.5	0.76304	115.5	0.70473	115.5	0.71841
120.1	0.85885	117.3	0.85243	119.7	0.81211	117.3	0.78766	117.25	0.73337	117.3	0.75911	117.25	0.70232	117.2	0.71965
121.8	0.85961	119	0.85008	121.5	0.8085	119	0.79037	119	0.72857	119	0.75802	119	0.69566	119	0.72097
123.7	0.85777	120.8	0.84596	123.1	0.80607	120.8	0.79248	120.75	0.7279	120.8	0.76344	120.75	0.69497	120.7	0.7213
125.5	0.85525	122.5	0.84923	124.9	0.80571	122.5	0.79233	122.5	0.73208	122.5	0.76738	122.5	0.69975	122.5	0.72116
127.2	0.85719	124.3	0.85363	126.7	0.80634	124.3	0.78923	124.25	0.72996	124.3	0.76466	124.25	0.6997	124.2	0.72057
129	0.8594	126	0.85198	128.5	0.80089	126	0.79099	126	0.72705	126	0.76254	126	0.69344	126	0.71716
130.8	0.86138	127.8	0.84737	130.1	0.79633	127.8	0.79515	127.75	0.72629	127.8	0.76481	127.75	0.68903	127.7	0.71374
132.6	0.86193	129.5	0.84721	131.9	0.79794	129.5	0.79584	129.5	0.73139	129.5	0.76702	129.5	0.69213	129.5	0.71499
134.4	0.85954	131.3	0.85098	133.7	0.80075	131.3	0.79113	131.25	0.73085	131.3	0.76676	131.25	0.69625	131.2	0.7176
136.2	0.85586	133	0.85175	135.5	0.80218	133	0.78968	133	0.7275	133	0.75995	133	0.69321	133	0.72015
138	0.85881	134.8	0.84826	137.3	0.79983	134.8	0.79174	134.75	0.72719	134.8	0.75659	134.75	0.68655	134.7	0.71947
139.8	0.86166	136.5	0.84741	139.1	0.7961	136.5	0.79177	136.5	0.73117	136.5	0.76244	136.5	0.68855	136.5	0.71746
141.5	0.86188	138.3	0.85257	140.9	0.79827	138.3	0.78923	138.25	0.73447	138.3	0.7641	138.25	0.69362	138.2	0.71822
143.3	0.86114	140	0.85423	142.7	0.80375	140	0.78726	140	0.73046	140	0.75995	140	0.69182	140	0.72204
145.2	0.85651	141.8	0.85305	144.5	0.79846	141.8	0.78806	141.75	0.72789	141.8	0.75577	141.75	0.68376	141.7	0.72599
147	0.85885	143.5	0.84952	146.3	0.79535	143.5	0.7894	143.5	0.73176	143.5	0.76017	143.5	0.67761	143.5	0.72752
148.7	0.86444	145.3	0.85135	148.1	0.79915	145.3	0.78709	145.25	0.73608	145.3	0.76482	145.25	0.68705	145.2	0.72731
150.5	0.86436	147	0.8545	149.9	0.7986	147	0.78279	147	0.73561	147	0.76211	147	0.69176	147	0.72914
152.3	0.85935	148.8	0.8533	151.7	0.79716	148.8	0.78537	148.75	0.73035	148.8	0.75699	148.75	0.68568	148.7	0.73106
154.2	0.85452	150.5	0.84907	153.5	0.79779	150.5	0.78817	150.5	0.73116	150.5	0.76134	150.5	0.68155	150.5	0.73026
156	0.85655	152.3	0.85005	155.3	0.8021	152.3	0.78932	152.25	0.73454	152.3	0.76656	152.25	0.68867	152.2	0.72871
157.7	0.86148	154	0.85336	157.1	0.80379	154	0.78514	154	0.73381	154	0.76629	154	0.69389	154	0.72798
159.5	0.86129	155.8	0.85345	158.9	0.802	155.8	0.78483	155.75	0.72802	155.8	0.76242	155.75	0.68789	155.7	0.72697
161.3	0.85969	157.5	0.85032	160.7	0.79941	157.5	0.78894	157.5	0.72779	157.5	0.76235	157.5	0.67938	157.5	0.72756
163.1	0.85781	159.3	0.85002	162.5	0.80181	159.3	0.78943	159.25	0.73421	159.3	0.76804	159.25	0.67863	159.2	0.72966
164.9	0.85927	161	0.85418	164.3	0.79622	161	0.78549	161	0.73439	161	0.77158	161	0.67677	161	0.73475
166.7	0.86143	162.8	0.85629	166.1	0.78913	162.8	0.78336	162.75	0.72999	162.8	0.76767	162.75	0.6727	162.7	0.73946
168.5	0.86018	164.5	0.85405	167.9	0.79238	164.5	0.78748	164.5	0.72873	164.5	0.76387	164.5	0.66879	164.5	0.74208
170.3	0.85556	166.3	0.85097	169.7	0.79636	166.3	0.78986	166.25	0.73308	166.3	0.76603	166.25	0.66934	166.2	0.739
172	0.85314	168	0.85361	171.5	0.79599	168	0.78776	168	0.73874	168	0.7684	168	0.67299	168	0.73386
173.8	0.85152	169.8	0.85689	173.3	0.79182	169.8	0.78374	169.75	0.74016	169.8	0.7665	169.75	0.6692	169.7	0.73431
175.7	0.85208	171.5	0.85506	175.1	0.78971	171.5	0.78394	171.5	0.7369	171.5	0.76206	171.5	0.66009	171.5	0.73783
177.5	0.85661	173.3	0.85131	176.9	0.79279	173.3	0.78874	173.25	0.73924	173.3	0.76353	173.25	0.65862	173.2	0.73936
179.2	0.85829	175	0.85247	178.7	0.79474	175	0.78868	175	0.74544	175	0.76675	175	0.66478	175	0.73971
181	0.8566	176.8	0.85745	180.5	0.79226	176.8	0.78405	176.75	0.74539	176.8	0.76544	176.75	0.66806	176.7	0.73918
182.8	0.85477	178.5	0.85823	182.3	0.78788	178.5	0.78366	178.5	0.7412	178.5	0.76107	178.5	0.66472	178.5	0.74211
184.4	0.85497	180.3	0.85884	184.1	0.79076	180.3	0.78827	180.25	0.73857	180.3	0.76126	180.25	0.66188	180.2	0.74516
186.2	0.85705	182	0.85522	185.9	0.79425	182	0.78951	182	0.73931	182	0.7645	182	0.66385	182	0.74634
188	0.86047	183.8	0.85842	187.7	0.79006	183.8	0.78658	183.75	0.74186	183.8	0.7656	183.75	0.66597	183.7	0.74373
189.8	0.86022	185.5	0.86003	189.5	0.78779	185.5	0.78367	185.5	0.73939	185.5	0.76029	185.5	0.66268	185.5	0.74418
191.6	0.85892	187.3	0.85717	191.3	0.79155	187.3	0.78802	187.25	0.73352	187.3	0.75557	187.25	0.65304	187.2	0.74483
193.3	0.85787	189	0.85394	193.1	0.79334	189	0.79269	189	0.73582	189	0.75766	189	0.64972	189	0.74275
195.2	0.85739	190.8	0.85703	194.9	0.79065	190.8	0.79207	190.75	0.74258	190.8	0.75882	190.75	0.651	190.7	0.7414
197	0.86012	192.5	0.86013	196.7	0.78657	192.5	0.78646	192.5	0.74319	192.5	0.75657	192.5	0.64687	192.5	0.74235
198.7	0.86495	194.3	0.85832	198.5	0.78907	194.3	0.78817	194.25	0.74159	194.3	0.75213	194.25	0.63566	194.2	0.74581
200.5	0.86722	196	0.85385	200.3	0.79148	196	0.79378	196	0.74315	196	0.75604	196	0.63272	196	0.7434
202.3	0.86672	197.8	0.85371	202.2	0.79	197.8	0.79366	197.75	0.74421	197.8	0.7615	197.75	0.63239	197.7	0.7416
204.2	0.86625	199.5	0.85758	204	0.78778	199.5	0.78898	199.5	0.74123	199.5	0.76051	199.5	0.63066	199.5	0.74245
206	0.8686	201.3	0.85728	205.9	0.78949	201.3	0.78827	201.25	0.7388	201.3	0.75756	201.25	0.62267	201.2	0.7435
207.7	0.87022	203	0.85484	207.7	0.78616	203	0.79165	203	0.73524	203	0.75406	203	0.6131	203	0.74321
209.5	0.86754	204.8	0.85337	209.5	0.78759	204.8	0.79624	204.75	0.73835	204.8	0.75255	204.75	0.61299	204.7	0.74017
211.3	0.86445	206.5	0.85681	211.3	0.79134	206.5	0.79499	206.5	0.74204	206.5	0.75306	206.5	0.61468	206.5	0.73911
213.1	0.86254	208.3	0.85733	212.9	0.78661	208.3	0.79144	208.25	0.73907	208.3	0.75017	208.25	0.61178	208.2	0.73813
214.9	0.86403	210	0.85287	214.7	0.78455	210	0.7948	210	0.73753	210	0.74763	210	0.60561	210	0.73616
216.7	0.86536	211.8	0.84977	216.5	0.78716	211.8	0.79916	211.75	0.74118	211.8	0.74775	211.75	0.60836	211.7	0.73492
218.5	0.86506	213.5	0.85095	218.3	0.78692	213.5	0.79615	213.5	0.7448	213.5	0.74784	213.5	0.61594	213.5	0.7307
220.3	0.86134	215.3	0.85517	219.9	0.7829	215.3	0.79216	215.25	0.74415	215.3	0.74263	215.25	0.61794	215.2	0.73031
222.1	0.85949	217	0.85402	221.7	0.78348	217	0.79463	217	0.73947	217	0.73463	217	0.61807	217	0.73104
223.8	0.86229	218.8	0.84915	223.5	0.78711	218.8	0.7988	218.75	0.74177	218.8	0.73474	218.75	0.61539	218.7	0.73269
225.7	0.86604	220.5	0.84746	225.3	0.78541	220.5	0.79703	220.5	0.75032	220.5	0.73833	220.5	0.61669	220.5	0.73116
227.5	0.86678	222.3	0.85026	227.1	0.78236	222.3	0.79421	222.25	0.76718	222.3	0.7379	222.25	0.61442	222.2	0.72842
229.2	0.86457	224	0.84959	228.9	0.78503	224	0.79619	224	0.75662	224	0.7331	224	0.60426	224	0.72754
231	0.86217	225.8	0.84581	230.7	0.78289	225.8	0.8003	225.75	0.7416	225.8	0.73098	225.75	0.60025	225.7	0.72643
232.8	0.86143	227.5	0.8448	232.5	0.78312	227.5	0.80269	227.5	0.74432	227.5	0.73394	227.5	0.60337	227.5	0.72479
234.6	0.86324	229.3	0.84897	234.1	0.78488	229.3	0.80136	229.25	0.74555	229.3	0.73647	229.25	0.6067	229.2	0.72384
236.4	0.86803	231	0.85144	235.9	0.78347	231	0.79911	231	0.74104	231	0.73452	231	0.60533	231	0.72355
238.2	0.86941	232.8	0.8496	237.7	0.7813	232.8	0.80221	232.75	0.73672	232.8	0.73385	232.75	0.60262	232.7	0.72162
240	0.86882	234.5	0.84559	239.5	0.78257	234.5	0.80476	234.5	0.73951	234.5	0.73582	234.5	0.61165	234.5	0.7187
241.8	0.8689	236.3	0.84668	241.1	0.78514	236.3	0.80303	236.25	0.74076	236.3	0.73516	236.25	0.62032	236.2	0.71477
243.6	0.86983	238	0.84986	242.9	0.78128	238	0.80119	238	0.73854	238	0.73085	238	0.61748	238	0.71317
245.4	0.86902	239.8	0.84852	244.7	0.77964	239.8	0.80532	239.75	0.73319	239.8	0.72766	239.75	0.61048	239.7	0.71118
247.2	0.86615	241.5	0.84398	246.5	0.78272	241.5	0.80756	241.5	0.73092	241.5	0.72571	241.5	0.61359	241.5	0.70664
249	0.86341	243.3	0.84522	248.1	0.78513	243.3	0.80731	243.25	0.73523	243.3	0.72477	243.25	0.61808	243.2	0.70183
250.8	0.86459	245	0.84867	249.9	0.78091	245	0.80285	245	0.73673	245	0.72202	245	0.62246	245	0.6995
252.6	0.86638	246.8	0.84784	251.7	0.78124	246.8	0.80221	246.75	0.73091	246.8	0.71669	246.75	0.62398	246.7	0.69959
254.2	0.86723	248.5	0.84379	253.5	0.78403	248.5	0.80761	248.5	0.72752	248.5	0.71397	248.5	0.62599	248.5	0.69793
256	0.86612	250.3	0.84295	255.3	0.78173	250.3	0.80896	250.25	0.73141	250.3	0.71566	250.25	0.63125	250.2	0.6953
257.8	0.86374	252	0.84705	257.1	0.77744	252	0.80424	252	0.73358	252	0.71709	252	0.63379	252	0.6952
259.5	0.86298	253.8	0.84777	258.9	0.78105	253.8	0.80234	253.75	0.73125	253.8	0.71389	253.75	0.62914	253.7	0.69908
261.3	0.86662	255.5	0.84544	260.7	0.7827	255.5	0.80825	255.5	0.72731	255.5	0.71035	255.5	0.62453	255.5	0.70155
263.2	0.86991	257.3	0.84263	262.5	0.7816	257.3	0.81138	257.25	0.72814	257.3	0.71496	257.25	0.62712	257.2	0.70069
265	0.87015	259	0.8461	264.1	0.77834	259	0.80893	259	0.73058	259	0.71831	259	0.63523	259	0.69764
266.7	0.86515	260.8	0.8502	265.9	0.78122	260.8	0.80484	260.75	0.72959	260.8	0.71514	260.75	0.63975	260.7	0.69826
268.5	0.86692	262.5	0.84902	267.7	0.78341	262.5	0.80762	262.5	0.72483	262.5	0.70692	262.5	0.63637	262.5	0.69973
270.3	0.86945	264.3	0.84611	269.5	0.78136	264.3	0.81142	264.25	0.72583	264.3	0.70808	264.25	0.63867	264.2	0.69739
272.1	0.87057	266	0.84559	271.4	0.77993	266	0.81223	266	0.72716	266	0.7121	266	0.649	266	0.69542
273.9	0.86886	267.8	0.84778	273.2	0.78207	267.8	0.80681	267.75	0.72556	267.8	0.71209	267.75	0.65227	267.7	0.69581
275.7	0.86669	269.5	0.84732	275	0.78097	269.5	0.80592	269.5	0.7232	269.5	0.70852	269.5	0.65003	269.5	0.69572
277.5	0.86628	271.3	0.8431	276.8	0.78701	271.3	0.81151	271.25	0.72246	271.3	0.70792	271.25	0.64435	271.2	0.69607
279.3	0.87095	273	0.8414	278.6	0.7836	273	0.81291	273	0.7292	273	0.71484	273	0.64096	273	0.69219
281.1	0.87283	274.8	0.84473	280.4	0.77973	274.8	0.80942	274.75	0.73146	274.8	0.71623	274.75	0.64098	274.7	0.68907
282.8	0.87354	276.5	0.8468	282.2	0.78295	276.5	0.80678	276.5	0.73088	276.5	0.71096	276.5	0.63746	276.5	0.68732
284.7	0.87116	278.3	0.84468	284	0.78195	278.3	0.81079	278.25	0.73162	278.3	0.70838	278.25	0.63197	278.2	0.68499
286.5	0.86861	280	0.84252	285.9	0.78212	280	0.81463	280	0.73486	280	0.71101	280	0.63382	280	0.68266
288.2	0.86967	281.8	0.84414	287.7	0.7823	281.8	0.81218	281.75	0.73415	281.8	0.71219	281.75	0.63583	281.7	0.68147
290	0.87415	283.5	0.84709	289.5	0.77956	283.5	0.8082	283.5	0.73581	283.5	0.71049	283.5	0.63327	283.5	0.68255
291.8	0.87617	285.3	0.84706	291.3	0.78006	285.3	0.80929	285.25	0.73276	285.3	0.70853	285.25	0.6319	285.2	0.68152
293.6	0.87704	287	0.8436	293.1	0.7838	287	0.81218	287	0.73353	287	0.71091	287	0.63615	287	0.68011
295.4	0.87299	288.8	0.84571	294.9	0.7811	288.8	0.81159	288.75	0.73795	288.8	0.71654	288.75	0.64361	288.7	0.67771
297.2	0.86917	290.5	0.85116	296.7	0.78262	290.5	0.80729	290.5	0.74031	290.5	0.71974	290.5	0.64504	290.5	0.67794
299	0.86864	292.3	0.8525	298.5	0.78376	292.3	0.80614	292.25	0.73593	292.3	0.71482	292.25	0.63886	292.2	0.68029
300.8	0.87196	294	0.85133	300.1	0.78031	294	0.80957	294	0.73636	294	0.71279	294	0.63822	294	0.68179
302.6	0.87494	295.8	0.84683	301.9	0.78124	295.8	0.81163	295.75	0.74229	295.8	0.72004	295.75	0.64338	295.7	0.67828
304.3	0.87601	297.5	0.84799	303.7	0.78266	297.5	0.80802	297.5	0.74607	297.5	0.72324	297.5	0.64254	297.5	0.67845
306.2	0.87339	299.3	0.8506	305.5	0.77961	299.3	0.80472	299.25	0.74434	299.3	0.72022	299.25	0.64323	299.2	0.68026
308	0.87005	301	0.84886	307.4	0.78251	301	0.809	301	0.74087	301	0.7187	301	0.63904	301	0.68155
309.7	0.8699	302.8	0.84569	309.2	0.78419	302.8	0.81333	302.75	0.73963	302.8	0.72298	302.75	0.63283	302.7	0.67788
311.5	0.87564	304.5	0.84803	311	0.78262	304.5	0.81024	304.5	0.7439	304.5	0.72834	304.5	0.63957	304.5	0.67524
313.3	0.87879	306.3	0.85021	312.8	0.78382	306.3	0.80221	306.25	0.74534	306.3	0.72697	306.25	0.65074	306.2	0.67567
315.1	0.87773	308	0.84972	314.4	0.78766	308	0.80085	308	0.74251	308	0.72154	308	0.65482	308	0.67686
316.9	0.87418	309.8	0.84712	316.2	0.78489	309.8	0.80402	309.75	0.74642	309.8	0.72325	309.75	0.65684	309.7	0.67753
318.7	0.86906	311.5	0.84633	318	0.78378	311.5	0.80504	311.5	0.75368	311.5	0.72937	311.5	0.66245	311.5	0.67355
320.5	0.86786	313.3	0.85048	319.8	0.78863	313.3	0.80167	313.25	0.7591	313.3	0.73065	313.25	0.6661	313.2	0.67274
322.3	0.87049	315	0.85227	321.6	0.78838	315	0.7998	315	0.76163	315	0.72679	315	0.65099	315	0.67358
324.1	0.87434	316.8	0.84973	323.4	0.78629	316.8	0.80331	316.75	0.76241	316.8	0.72697	316.75	0.62887	316.7	0.67371
325.7	0.87425	318.5	0.84823	325.2	0.78993	318.5	0.80514	318.5	0.76935	318.5	0.7356	318.5	0.62825	318.5	0.67111
327.5	0.872	320.3	0.84996	327	0.78737	320.3	0.80214	320.25	0.77356	320.3	0.74011	320.25	0.63903	320.2	0.6707
329.3	0.87007	322	0.85127	328.9	0.78465	322	0.79679	322	0.77631	322	0.73665	322	0.63995	322	0.67711
331	0.87269	323.8	0.84848	330.7	0.78915	323.8	0.79795	323.75	0.77138	323.8	0.73189	323.75	0.63464	323.7	0.68697
332.8	0.87513	325.5	0.84488	332.5	0.78909	325.5	0.80175	325.5	0.77358	325.5	0.73681	325.5	0.64799	325.5	0.68395
334.7	0.87396	327.3	0.84623	334.3	0.79342	327.3	0.80122	327.25	0.77728	327.3	0.74382	327.25	0.6592	327.2	0.67941
336.5	0.87201	329	0.84959	336.1	0.79226	329	0.79764	329	0.77761	329	0.74263	329	0.66398	329	0.68178
338.2	0.87077	330.8	0.84905	337.9	0.79217	330.8	0.79654	330.75	0.77706	330.8	0.73672	330.75	0.66113	330.7	0.68639
340	0.87534	332.5	0.84572	339.7	0.79913	332.5	0.79933	332.5	0.77976	332.5	0.73704	332.5	0.66258	332.5	0.68301
341.8	0.87786	334.3	0.84561	341.5	0.79969	334.3	0.80021	334.25	0.78325	334.3	0.74134	334.25	0.67316	334.2	0.67102
343.6	0.87849	336	0.85185	343.4	0.79758	336	0.7963	336	0.78425	336	0.74294	336	0.6803	336	0.66608
345.4	0.87553	337.8	0.85181	345.2	0.80193	337.8	0.79567	337.75	0.78251	337.8	0.73958	337.75	0.68216	337.7	0.66659
347.2	0.87486	339.5	0.84803	347	0.80193	339.5	0.79957	339.5	0.78323	339.5	0.74481	339.5	0.67106	339.5	0.66642
349	0.88153	341.3	0.84658	348.8	0.80306	341.3	0.80111	341.25	0.78926	341.3	0.76472	341.25	0.66526	341.2	0.66597
350.8	0.88194	343	0.84969	350.6	0.80762	343	0.7981	343	0.79408	343	0.77894	343	0.66715	343	0.66766
352.6	0.87958	344.8	0.85115	352.4	0.80655	344.8	0.79455	344.75	0.79138	344.8	0.78069	344.75	0.66268	344.7	0.67615
354.4	0.87566	346.5	0.84818	354.2	0.80795	346.5	0.79627	346.5	0.7885	346.5	0.77599	346.5	0.6551	346.5	0.68867
356.2	0.87629	348.3	0.84477	356	0.80934	348.3	0.80008	348.25	0.79301	348.3	0.77704	348.25	0.65354	348.2	0.68585
358	0.88123	350	0.84804	357.9	0.80632	350	0.80089	350	0.79898	350	0.78359	350	0.65138	350	0.67799
359.8	0.88135	351.8	0.85338	359.7	0.81138	351.8	0.79782	351.75	0.79787	351.8	0.78436	351.75	0.64991	351.7	0.67629
361.6	0.87861	353.5	0.85306	361.5	0.81479	353.5	0.79735	353.5	0.79356	353.5	0.78161	353.5	0.65304	353.5	0.67727
363.3	0.87534	355.3	0.84979	363.3	0.81455	355.3	0.8006	355.25	0.79334	355.3	0.78365	355.25	0.65863	355.2	0.67906
365.2	0.87551	357	0.84922	365.1	0.8182	357	0.80259	357	0.80243	357	0.78815	357	0.66433	357	0.68272
367	0.88113	358.8	0.85198	366.9	0.81423	358.8	0.79971	358.75	0.80521	358.8	0.78721	358.75	0.66666	358.7	0.68713
368.7	0.88179	360.5	0.853	368.7	0.81703	360.5	0.80035	360.5	0.80338	360.5	0.78358	360.5	0.66156	360.5	0.6875
370.5	0.88131	362.3	0.84928	370.5	0.82131	362.3	0.80433	362.25	0.80274	362.3	0.7839	362.25	0.66008	362.2	0.68523
372.3	0.87932	364	0.84703	372.4	0.8183	364	0.80586	364	0.80744	364	0.78871	364	0.66848	364	0.68681
374.1	0.87784	365.8	0.85072	374.2	0.82185	365.8	0.80334	365.75	0.81014	365.8	0.79378	365.75	0.67823	365.7	0.69136
375.9	0.87694	367.5	0.85294	376	0.82286	367.5	0.80022	367.5	0.80662	367.5	0.79241	367.5	0.68231	367.5	0.70182
377.7	0.87703	369.3	0.85038	377.8	0.81944	369.3	0.80348	369.25	0.80378	369.3	0.78949	369.25	0.68089	369.2	0.7162
379.5	0.87827	371	0.84523	379.6	0.82174	371	0.806	371	0.80991	371	0.79319	371	0.6831	371	0.7233
381.3	0.87755	372.8	0.84643	381.4	0.82193	372.8	0.80378	372.75	0.81548	372.8	0.7954	372.75	0.69718	372.7	0.72457
383.1	0.87516	374.5	0.84867	383.2	0.82206	374.5	0.79903	374.5	0.81586	374.5	0.79116	374.5	0.70031	374.5	0.73112
384.7	0.87351	376.3	0.84894	385	0.82661	376.3	0.79842	376.25	0.81264	376.3	0.78747	376.25	0.70053	376.2	0.73682
386.5	0.87356	378	0.84681	386.9	0.82267	378	0.80085	378	0.81146	378	0.79054	378	0.7091	378	0.74038
388.2	0.8794	379.8	0.84753	388.7	0.82625	379.8	0.79967	379.75	0.81691	379.8	0.79483	379.75	0.71878	379.7	0.74216
390.1	0.88184	381.5	0.85229	390.5	0.82627	381.5	0.79593	381.5	0.81794	381.5	0.79447	381.5	0.71789	381.5	0.747
391.8	0.87743	383.3	0.85403	392.3	0.8224	383.3	0.79412	383.25	0.8134	383.3	0.78876	383.25	0.70837	383.2	0.75324
393.7	0.87653	385	0.85059	393.9	0.82549	385	0.79732	385	0.81133	385	0.78707	385	0.70403	385	0.75544
395.5	0.87971	386.8	0.84886	395.7	0.82745	386.8	0.80061	386.75	0.81954	386.8	0.79234	386.75	0.70864	386.7	0.74334
397.2	0.87937	388.5	0.853	397.5	0.82474	388.5	0.79791	388.5	0.82634	388.5	0.79548	388.5	0.71329	388.5	0.73648
399	0.87924	390.3	0.85678	399.3	0.82489	390.3	0.79475	390.25	0.82585	390.3	0.79307	390.25	0.71674	390.2	0.7376
400.8	0.87906	392	0.85497	401.1	0.8296	392	0.79785	392	0.82105	392	0.78934	392	0.71604	392	0.74088
402.4	0.87908	393.8	0.85031	402.9	0.8274	393.8	0.80119	393.75	0.82164	393.8	0.7908	393.75	0.7072	393.7	0.74165
404.2	0.88192	395.5	0.85189	404.7	0.82693	395.5	0.79915	395.5	0.82611	395.5	0.79404	395.5	0.69626	395.5	0.74697
406	0.88374	397.3	0.85544	406.5	0.82995	397.3	0.79466	397.25	0.82936	397.3	0.79229	397.25	0.69875	397.2	0.75052
407.8	0.88145	399	0.85439	408.4	0.82782	399	0.79655	399	0.82813	399	0.78699	399	0.69713	399	0.75067
409.6	0.88075	400.8	0.85097	410.2	0.82992	400.8	0.80161	400.75	0.83104	400.8	0.78223	400.75	0.6969	400.7	0.75015
411.4	0.8816	402.5	0.85279	412	0.82925	402.5	0.80334	402.5	0.83742	402.5	0.78236	402.5	0.70211	402.5	0.74877
413.2	0.88467	404.3	0.8574	413.8	0.82502	404.3	0.80103	404.25	0.83874	404.3	0.78175	404.25	0.70847	404.2	0.7503
415	0.88578	406	0.85674	415.6	0.82913	406	0.80021	406	0.83681	406	0.77233	406	0.7126	406	0.75539
416.8	0.88078	407.8	0.85406	417.4	0.82775	407.8	0.80384	407.75	0.83597	407.8	0.76469	407.75	0.71356	407.7	0.7591
418.5	0.87738	409.5	0.85127	419.2	0.82545	409.5	0.80552	409.5	0.83983	409.5	0.76776	409.5	0.71962	409.5	0.75849
420.3	0.87763	411.3	0.85573	421	0.82883	411.3	0.80274	411.25	0.84096	411.3	0.76875	411.25	0.72906	411.2	0.75933
422.2	0.88068	413	0.85741	422.6	0.82613	413	0.80009	413	0.83655	413	0.76528	413	0.73091	413	0.76342
424	0.88498	414.8	0.85616	424.4	0.82459	414.8	0.80484	414.75	0.83404	414.8	0.76137	414.75	0.73683	414.7	0.76615
425.7	0.88506	416.5	0.85102	426.2	0.82731	416.5	0.80914	416.5	0.83642	416.5	0.76346	416.5	0.75083	416.5	0.7686
427.5	0.88133	418.3	0.85215	428	0.82913	418.3	0.80754	418.25	0.83889	418.3	0.76668	418.25	0.76397	418.2	0.77052
429.3	0.8832	420	0.85449	429.6	0.82565	420	0.80337	420	0.83608	420	0.76516	420	0.77407	420	0.77343
431.2	0.88814	421.8	0.85417	431.4	0.82542	421.8	0.80381	421.75	0.8297	421.8	0.76112	421.75	0.77354	421.7	0.78317
433	0.89085	423.5	0.85166	433.2	0.82786	423.5	0.80714	423.5	0.82939	423.5	0.76236	423.5	0.78075	423.5	0.78468
434.8	0.88795	425.3	0.85089	435	0.82839	425.3	0.80857	425.25	0.83508	425.3	0.76547	425.25	0.79271	425.2	0.77805
436.5	0.88792	427	0.85529	436.6	0.82508	427	0.80377	427	0.83697	427	0.76616	427	0.80532	427	0.77916
438.3	0.88769	428.8	0.85744	438.4	0.82551	428.8	0.80351	428.75	0.83058	428.8	0.76022	428.75	0.81231	428.7	0.7834
440.2	0.88519	430.5	0.85437	440.2	0.82842	430.5	0.80777	430.5	0.82803	430.5	0.75657	430.5	0.8054	430.5	0.78801
442	0.88076	432.3	0.85171	442	0.82671	432.3	0.80839	432.25	0.83365	432.3	0.76192	432.25	0.80896	432.2	0.78726
443.7	0.88078	434	0.85655	443.6	0.82451	434	0.80465	434	0.83678	434	0.76543	434	0.82229	434	0.78452
445.5	0.88432	435.8	0.85869	445.4	0.82901	435.8	0.80456	435.75	0.83427	435.8	0.76283	435.75	0.82491	435.7	0.78619
447.3	0.88645	437.5	0.85625	447.2	0.83042	437.5	0.8088	437.5	0.82593	437.5	0.76238	437.5	0.81815	437.5	0.79233
449.1	0.88715	439.3	0.8537	449	0.82732	439.3	0.81169	439.25	0.8275	439.3	0.76773	439.25	0.81875	439.2	0.79729
450.9	0.88588	441	0.85642	450.9	0.82617	441	0.80863	441	0.83365	441	0.76956	441	0.8281	441	0.79927
452.7	0.88443	442.8	0.85887	452.7	0.82803	442.8	0.80468	442.75	0.834	442.8	0.76748	442.75	0.83842	442.7	0.79827
454.5	0.88356	444.5	0.85677	454.5	0.82766	444.5	0.8061	444.5	0.83052	444.5	0.7632	444.5	0.84117	444.5	0.79895
456.3	0.88771	446.3	0.85328	456.3	0.83077	446.3	0.81064	446.25	0.83143	446.3	0.76284	446.25	0.84437	446.2	0.80306
458.1	0.88887	448	0.85324	458.1	0.83155	448	0.81009	448	0.8363	448	0.76627	448	0.85332	448	0.805
459.8	0.88848	449.8	0.85794	459.9	0.82788	449.8	0.80703	449.75	0.83657	449.8	0.76539	449.75	0.8582	449.7	0.80917
461.7	0.88757	451.5	0.85876	461.7	0.83099	451.5	0.805	451.5	0.83456	451.5	0.75862	451.5	0.85718	451.5	0.8174
463.5	0.88628	453.3	0.85553	463.5	0.83071	453.3	0.80761	453.25	0.83402	453.3	0.75717	453.25	0.84904	453.2	0.82746
465.2	0.88791	455	0.85318	465.4	0.82963	455	0.80914	455	0.83807	455	0.76356	455	0.84783	455	0.83479
467	0.88879	456.8	0.85639	467.2	0.83262	456.8	0.80626	456.75	0.84048	456.8	0.765	456.75	0.84886	456.7	0.8383
468.8	0.88874	458.5	0.85849	469	0.82843	458.5	0.80243	458.5	0.83637	458.5	0.76155	458.5	0.84337	458.5	0.84311
470.6	0.88772	460.3	0.85596	470.8	0.82731	460.3	0.80636	460.25	0.83276	460.3	0.75949	460.25	0.83839	460.2	0.84798
472.4	0.88678	462	0.85272	472.4	0.83153	462	0.81041	462	0.83629	462	0.76246	462	0.84368	462	0.84762
474.2	0.88463	463.8	0.85535	474.2	0.82837	463.8	0.81022	463.75	0.84189	463.8	0.76625	463.75	0.86	463.7	0.84843
476	0.88694	465.5	0.85856	476	0.82539	465.5	0.80679	465.5	0.84019	465.5	0.76409	465.5	0.86834	465.5	0.8502
477.8	0.89032	467.3	0.85748	477.8	0.82883	467.3	0.80778	467.25	0.83308	467.3	0.75827	467.25	0.86811	467.2	0.85211
479.6	0.89079	469	0.85435	479.6	0.82868	469	0.81199	469	0.82909	469	0.7596	469	0.87217	469	0.85366
481.2	0.88884	470.8	0.85514	481.4	0.82752	470.8	0.81251	470.75	0.83194	470.8	0.76645	470.75	0.87348	470.7	0.85458
483	0.88444	472.5	0.85948	483.2	0.82815	472.5	0.80994	472.5	0.83212	472.5	0.76601	472.5	0.86848	472.5	0.8548
484.8	0.88515	474.3	0.85953	485	0.82744	474.3	0.81101	474.25	0.82684	474.3	0.75844	474.25	0.87056	474.2	0.85549
486.5	0.88872	476	0.85538	486.6	0.82614	476	0.81553	476	0.82324	476	0.75589	476	0.87146	476	0.85565
488.3	0.89183	477.8	0.85422	488.4	0.8302	477.8	0.8174	477.75	0.8273	477.8	0.76032	477.75	0.8722	477.7	0.85622
490.2	0.88927	479.5	0.85751	490.2	0.83203	479.5	0.81312	479.5	0.83277	479.5	0.76314	479.5	0.86865	479.5	0.85776
492	0.88563	481.3	0.85867	492	0.8276	481.3	0.80893	481.25	0.83165	481.3	0.76143	481.25	0.86383	481.2	0.86285
493.7	0.88614	483	0.85754	493.9	0.82838	483	0.81313	483	0.82685	483	0.75751	483	0.86016	483	0.86504
495.5	0.88969	484.8	0.85397	495.7	0.83002	484.8	0.81674	484.75	0.82781	484.8	0.75759	484.75	0.86221	484.7	0.86354
497.3	0.89279	486.5	0.85571	497.5	0.82717	486.5	0.81492	486.5	0.83041	486.5	0.76571	486.5	0.86819	486.5	0.86092
499.1	0.89113	488.3	0.85802	499.3	0.82936	488.3	0.81192	488.25	0.82841	488.3	0.76739	488.25	0.86877	488.2	0.86096
500.9	0.88768	490	0.8597	501.1	0.82954	490	0.8144	490	0.82525	490	0.76418	490	0.86401	490	0.86363
502.7	0.88539	491.8	0.85666	502.9	0.82822	491.8	0.81814	491.75	0.82486	491.8	0.76593	491.75	0.86157	491.7	0.86212
504.5	0.89018	493.5	0.85558	504.7	0.83222	493.5	0.81746	493.5	0.83078	493.5	0.76982	493.5	0.86475	493.5	0.85974
506.3	0.89222	495.3	0.85855	506.5	0.82794	495.3	0.8151	495.25	0.8309	495.3	0.76991	495.25	0.86998	495.2	0.85852
508.1	0.89199	497	0.85837	508.4	0.82637	497	0.81458	497.01	0.82622	497	0.76702	497	0.86526	497	0.85899
509.8	0.89022	498.8	0.85498	510.2	0.82802	498.8	0.81876	498.75	0.82446	498.8	0.76763	498.75	0.85966	498.7	0.86106
511.7	0.88803	500.5	0.85293	512	0.8264	500.5	0.8223	500.5	0.82491	500.5	0.77204	500.5	0.86432	500.5	0.86096
513.5	0.8872	502.3	0.85668	513.8	0.82998	502.3	0.81859	502.25	0.83009	502.3	0.77315	502.25	0.86978	502.2	0.86241
515.3	0.89014	504	0.85859	515.4	0.83266	504	0.81514	504	0.8278	504	0.77045	504	0.8666	504	0.86505
517.1	0.89177	505.8	0.85672	517.2	0.82869	505.8	0.81905	505.75	0.82304	505.8	0.76819	505.75	0.85876	505.7	0.86369
518.8	0.88933	507.5	0.85418	519	0.82633	507.5	0.82138	507.5	0.82433	507.5	0.77363	507.5	0.85827	507.5	0.86328
520.7	0.89111	509.3	0.85606	520.8	0.82965	509.3	0.82029	509.25	0.82664	509.3	0.77879	509.25	0.8584	509.2	0.85747
522.5	0.89456	511	0.85982	522.6	0.83086	511	0.81716	511	0.82779	511	0.77773	511	0.84802	511	0.85204
524.2	0.89621	512.8	0.85843	524.4	0.82666	512.8	0.81882	512.75	0.82175	512.8	0.77474	512.75	0.83674	512.7	0.85275
526	0.89432	514.5	0.85533	526.2	0.82887	514.5	0.8226	514.5	0.82163	514.5	0.77821	514.5	0.83294	514.5	0.85353
527.8	0.89094	516.3	0.85639	528	0.82615	516.3	0.82353	516.25	0.82628	516.3	0.78426	516.25	0.8374	516.2	0.85207
529.6	0.89044	518	0.86061	529.9	0.82685	518	0.82056	518	0.83078	518	0.78485	518	0.8362	518	0.85279
531.4	0.89286	519.8	0.86022	531.7	0.82863	519.8	0.81821	519.75	0.82882	519.8	0.7812	519.75	0.8247	519.7	0.85828
533.2	0.89488	521.5	0.85645	533.5	0.82647	521.5	0.82087	521.5	0.82531	521.5	0.78102	521.5	0.81618	521.5	0.85734
535	0.89528	523.3	0.85625	535.3	0.83102	523.3	0.82248	523.25	0.82906	523.3	0.78527	523.25	0.8204	523.2	0.8538
536.8	0.8933	525	0.86141	537.1	0.83	525	0.81876	525	0.83222	525	0.78678	525	0.82092	525	0.85318
538.6	0.89114	526.8	0.86489	538.9	0.82742	526.8	0.8162	526.75	0.83001	526.8	0.78461	526.75	0.81678	526.7	0.85228
540.2	0.88845	528.5	0.86389	540.7	0.82928	528.5	0.81839	528.5	0.82799	528.5	0.78233	528.5	0.81198	528.5	0.85087
542	0.88916	530.3	0.85945	542.5	0.83015	530.3	0.82074	530.25	0.82923	530.3	0.7882	530.25	0.81186	530.2	0.84879
543.7	0.89259	532	0.8618	544.3	0.82827	532	0.81953	532	0.83231	532	0.79228	532	0.81373	532	0.84627
545.5	0.89334	533.8	0.86584	546.1	0.82899	533.8	0.81648	533.75	0.83197	533.8	0.79124	533.75	0.82184	533.7	0.84598
547.3	0.89186	535.5	0.8645	547.9	0.82867	535.5	0.81737	535.5	0.82669	535.5	0.78651	535.5	0.81741	535.5	0.84997
549.1	0.88999	537.3	0.86002	549.7	0.82504	537.3	0.82061	537.25	0.82446	537.3	0.78984	537.25	0.81357	537.2	0.85154
550.9	0.88957	539	0.86218	551.5	0.82647	539	0.82183	539	0.82998	539	0.79385	539	0.81911	539	0.85052
552.7	0.8925	540.8	0.86679	553.4	0.82673	540.8	0.81905	540.75	0.83202	540.8	0.79315	540.75	0.82281	540.7	0.85379
554.5	0.89714	542.5	0.86771	555.2	0.82273	542.5	0.81757	542.5	0.82725	542.5	0.78876	542.5	0.81831	542.5	0.86277
556.3	0.8964	544.3	0.86526	557	0.82558	544.3	0.82054	544.25	0.82373	544.3	0.78767	544.25	0.81465	544.2	0.86925
558.1	0.89301	546	0.8622	558.8	0.83017	546	0.82118	546	0.82648	546	0.79169	546	0.8209	546	0.86732
559.7	0.88815	547.8	0.86549	560.6	0.82613	547.8	0.81911	547.75	0.82937	547.8	0.79351	547.75	0.82456	547.7	0.86546
561.5	0.88884	549.5	0.86963	562.4	0.82624	549.5	0.81764	549.5	0.82716	549.5	0.78915	549.5	0.82105	549.5	0.86712
563.2	0.89247	551.3	0.8677	564.2	0.83022	551.3	0.82043	551.25	0.81508	551.3	0.7855	551.25	0.81679	551.2	0.87005
565	0.89541	553	0.86359	566	0.82545	553	0.82323	553	0.81154	553	0.79253	553	0.81899	553	0.87165
566.8	0.89628	554.8	0.86518	567.9	0.82494	554.8	0.82156	554.75	0.81399	554.8	0.79898	554.75	0.82628	554.7	0.87136
568.6	0.89652	556.5	0.86776	569.7	0.82594	556.5	0.81731	556.5	0.8136	556.5	0.79834	556.5	0.8266	556.5	0.87061
570.4	0.89404	558.3	0.86667	571.5	0.82567	558.3	0.81544	558.25	0.80756	558.3	0.79509	558.25	0.81994	558.2	0.87049
572.2	0.89388	560	0.86408	573.3	0.82934	560	0.82144	560	0.80779	560	0.79645	560	0.81647	560	0.87328
574	0.89696	561.8	0.86427	575.1	0.82784	561.8	0.82216	561.75	0.81398	561.8	0.80235	561.75	0.82763	561.7	0.87327
575.8	0.89959	563.5	0.86848	576.9	0.82712	563.5	0.81805	563.5	0.81362	563.5	0.80353	563.5	0.83588	563.5	0.8742
577.6	0.89908	565.3	0.86859	578.7	0.8298	565.3	0.81714	565.25	0.80835	565.3	0.79976	565.25	0.8357	565.2	0.8765
579.2	0.89493	567	0.86545	580.5	0.81951	567	0.82154	567	0.80743	567	0.79811	567	0.82836	567	0.87859
581	0.88988	568.8	0.86332	582.4	0.81368	568.8	0.82418	568.75	0.80933	568.8	0.8019	568.75	0.83028	568.7	0.87863
582.7	0.88821	570.5	0.86764	584.2	0.82196	570.5	0.82229	570.5	0.81104	570.5	0.80286	570.5	0.83929	570.5	0.87662
584.5	0.89104	572.3	0.87055	586	0.82528	572.3	0.8196	572.25	0.80915	572.3	0.79855	572.25	0.84149	572.2	0.87497
586.3	0.89501	574	0.86776	587.8	0.83157	574	0.82255	574	0.80488	574	0.79497	574	0.8332	574	0.87664
588.1	0.89837	575.8	0.86462	589.6	0.83105	575.8	0.8268	575.75	0.80743	575.8	0.79787	575.75	0.82807	575.7	0.87746
589.9	0.8972	577.5	0.8675	591.4	0.82922	577.5	0.82533	577.5	0.81387	577.5	0.79996	577.5	0.8352	577.5	0.87691
591.7	0.89418	579.3	0.86997	593.2	0.8333	579.3	0.82196	579.25	0.81158	579.3	0.7984	579.25	0.83569	579.2	0.87744
593.5	0.89365	581	0.86896	595	0.83065	581	0.82199	581	0.80442	581	0.79295	581	0.8285	581	0.87678
595.3	0.89645	582.8	0.86522	596.9	0.83001	582.8	0.82423	582.75	0.80405	582.8	0.79173	582.75	0.83198	582.7	0.87578
597.1	0.8959	584.5	0.86464	598.7	0.83102	584.5	0.82279	584.5	0.8074	584.5	0.79621	584.5	0.83655	584.5	0.87698
598.9	0.89193	586.3	0.86967	600.5	0.82595	586.3	0.81737	586.25	0.80717	586.3	0.7966	586.25	0.83436	586.2	0.87809
600.7	0.89261	588	0.87154	602.3	0.83007	588	0.81558	588	0.80092	588	0.79262	588	0.83508	588	0.87894
602.5	0.89683	589.8	0.86884	604.1	0.8299	589.8	0.81915	589.75	0.79849	589.8	0.79304	589.75	0.8333	589.7	0.87854
604.3	0.8983	591.5	0.86718	605.9	0.82723	591.5	0.82073	591.5	0.80481	591.5	0.7973	591.5	0.83717	591.5	0.87464
606.1	0.89781	593.3	0.87047	607.7	0.83132	593.3	0.81736	593.25	0.80946	593.3	0.79859	593.25	0.83954	593.2	0.86973
607.7	0.89543	595	0.87285	609.5	0.82988	595	0.81465	595	0.80799	595	0.79572	595	0.83548	595	0.86793
609.5	0.89358	596.8	0.87149	611.4	0.82988	596.8	0.81905	596.75	0.80629	596.8	0.79366	596.75	0.82688	596.7	0.86663
611.2	0.89536	598.5	0.86757	613.2	0.83275	598.5	0.82226	598.5	0.81067	598.5	0.79396	598.5	0.82669	598.5	0.86736
613	0.89651	600.3	0.86934	615	0.82803	600.3	0.81973	600.25	0.81528	600.3	0.79689	600.25	0.83295	600.2	0.86723
614.8	0.89497	602	0.87166	616.8	0.83074	602	0.81312	602	0.81171	602	0.79834	602	0.83356	602	0.86818
616.7	0.89374	603.8	0.87036	618.6	0.83052	603.8	0.81285	603.75	0.80512	603.8	0.79473	603.75	0.8263	603.7	0.86988
618.5	0.89705	605.5	0.86609	620.4	0.82704	605.5	0.81629	605.5	0.80832	605.5	0.79744	605.5	0.82453	605.5	0.86769
620.2	0.90128	607.3	0.86553	622.2	0.82968	607.3	0.8165	607.25	0.81476	607.3	0.8003	607.25	0.83201	607.2	0.86457
622	0.90272	609	0.86817	624	0.82762	609	0.81249	609	0.81356	609	0.79911	609	0.83605	609	0.86461
623.8	0.89914	610.8	0.87237	625.9	0.82773	610.8	0.81316	610.75	0.80708	610.8	0.79344	610.75	0.83431	610.7	0.86344
625.6	0.89433	612.5	0.87173	627.7	0.8314	612.5	0.81819	612.5	0.80159	612.5	0.7893	612.5	0.82864	612.5	0.86129
627.4	0.89346	614.3	0.87166	629.5	0.82885	614.3	0.81998	614.25	0.80099	614.3	0.79255	614.25	0.82542	614.2	0.85959
629.2	0.89672	616	0.87525	631.3	0.83006	616	0.81634	616	0.80139	616	0.7949	616	0.82544	616	0.85944
631	0.89798	617.8	0.87764	633.1	0.83344	617.8	0.81241	617.75	0.79983	617.8	0.79326	617.75	0.81695	617.7	0.86126
632.8	0.89636	619.5	0.87619	634.9	0.83098	619.5	0.81277	619.5	0.79427	619.5	0.78936	619.5	0.80462	619.5	0.86317
634.6	0.89193	621.3	0.8736	636.7	0.83324	621.3	0.81946	621.25	0.79869	621.3	0.79043	621.25	0.80245	621.2	0.8637
636.4	0.8895	623	0.8751	638.5	0.83591	623	0.8204	623	0.80414	623	0.79397	623	0.80595	623	0.8627
638.2	0.894	624.8	0.87848	640.4	0.83316	624.8	0.81688	624.75	0.80017	624.8	0.79011	624.75	0.80632	624.7	0.86278
640	0.89672	626.5	0.87855	642.2	0.83665	626.5	0.81767	626.5	0.79348	626.5	0.7855	626.5	0.79736	626.5	0.86574
641.8	0.89608	628.3	0.87549	644	0.83601	628.3	0.82087	628.25	0.79124	628.3	0.78776	628.25	0.79277	628.2	0.86981
643.6	0.89777	630	0.87527	645.8	0.83524	630	0.81903	630	0.79522	630	0.79192	630	0.80324	630	0.87084
645.4	0.89987	631.8	0.87801	647.4	0.84096	631.8	0.81474	631.75	0.80076	631.8	0.79055	631.75	0.81043	631.7	0.87318
647.2	0.90029	633.5	0.87824	649.2	0.8399	633.5	0.81342	633.5	0.79875	633.5	0.7854	633.5	0.80591	633.5	0.87334
649	0.89485	635.3	0.87456	651	0.83556	635.3	0.8171	635.25	0.79784	635.3	0.78657	635.25	0.79773	635.2	0.87288
650.8	0.89347	637	0.87323	652.8	0.83689	637	0.82024	637	0.80233	637	0.79125	637	0.79852	637	0.86971
652.6	0.89509	638.8	0.87645	654.6	0.83978	638.8	0.81913	638.75	0.80504	638.8	0.79284	638.75	0.80485	638.7	0.86817
654.3	0.89641	640.5	0.87736	656.4	0.83641	640.5	0.81542	640.5	0.80062	640.5	0.78929	640.5	0.80225	640.5	0.86817
656.2	0.8967	642.3	0.87534	658.2	0.84047	642.3	0.8179	642.25	0.79859	642.3	0.78402	642.25	0.79497	642.2	0.86892
658	0.89429	644	0.86861	660	0.84026	644	0.82244	644	0.80469	644	0.78451	644	0.79387	644	0.86641
659.7	0.89272	645.8	0.86846	661.9	0.83752	645.8	0.82117	645.75	0.80849	645.8	0.78729	645.75	0.79679	645.7	0.86434
661.5	0.89436	647.5	0.87237	663.7	0.84103	647.5	0.81771	647.5	0.80713	647.5	0.78484	647.5	0.79855	647.5	0.8662
663.3	0.89826	649.3	0.87311	665.5	0.83939	649.3	0.81894	649.25	0.80394	649.3	0.78147	649.25	0.7914	649.2	0.86664
665.1	0.90239	651	0.86968	667.3	0.84034	651	0.82286	651	0.8042	651	0.7841	651	0.78707	651	0.86118
666.9	0.9032	652.8	0.86928	669.1	0.84355	652.8	0.82341	652.75	0.80737	652.8	0.7877	652.75	0.79441	652.7	0.85606
668.7	0.89985	654.5	0.87264	670.9	0.83992	654.5	0.82013	654.5	0.80799	654.5	0.78697	654.5	0.79593	654.5	0.85624
670.5	0.89621	656.3	0.87347	672.7	0.84167	656.3	0.81917	656.25	0.80223	656.3	0.78204	656.25	0.78864	656.2	0.85993
672.3	0.89719	658	0.86984	674.5	0.84195	658	0.82188	658	0.7973	658	0.77815	658	0.78218	658	0.8617
674.1	0.90014	659.8	0.86789	676.1	0.83571	659.8	0.82335	659.75	0.80215	659.8	0.78276	659.75	0.78775	659.7	0.86137
675.9	0.90135	661.5	0.87203	677.9	0.83942	661.5	0.82131	661.5	0.80426	661.5	0.78615	661.5	0.79533	661.5	0.86069
677.7	0.89876	663.3	0.87368	679.7	0.84433	663.3	0.81861	663.25	0.80202	663.3	0.78264	663.25	0.79371	663.2	0.86115
679.5	0.89853	665	0.87116	681.5	0.84135	665	0.8211	665	0.79774	665	0.77962	665	0.78612	665	0.86359
681.3	0.9017	666.8	0.86812	683.4	0.83774	666.8	0.82478	666.75	0.80022	666.8	0.78125	666.75	0.78433	666.7	0.86439
683.1	0.90032	668.5	0.86972	685.2	0.84102	668.5	0.82294	668.5	0.80624	668.5	0.78469	668.5	0.78982	668.5	0.86214
684.9	0.89797	670.3	0.87292	687	0.839	670.3	0.819	670.25	0.80574	670.3	0.78293	670.25	0.79171	670.2	0.85425
686.7	0.89618	672	0.87083	688.8	0.84064	672	0.81821	672	0.79961	672	0.77703	672	0.78349	672	0.84847
688.5	0.89969	673.8	0.86604	690.4	0.84479	673.8	0.82382	673.75	0.79836	673.8	0.77577	673.75	0.77592	673.7	0.85308
690.3	0.89955	675.5	0.86611	692.2	0.84056	675.5	0.82458	675.5	0.80344	675.5	0.77921	675.5	0.77976	675.5	0.85686
692.1	0.89732	677.3	0.8704	694	0.83726	677.3	0.82049	677.25	0.80485	677.3	0.77889	677.25	0.78054	677.2	0.85978
693.8	0.89558	679	0.87111	695.8	0.83791	679	0.82006	679	0.80122	679	0.77563	679	0.77344	679	0.86466
695.7	0.89895	680.8	0.86871	697.6	0.83709	680.8	0.82439	680.75	0.79823	680.8	0.77305	680.75	0.76494	680.7	0.86765
697.5	0.9028	682.5	0.86651	699.4	0.83671	682.5	0.82645	682.5	0.79692	682.5	0.77469	682.5	0.76371	682.5	0.86673
699.2	0.90171	684.3	0.86911	701.2	0.84175	684.3	0.82383	684.25	0.79809	684.3	0.77652	684.25	0.77069	684.2	0.86613
701	0.90003	686	0.87134	703	0.84132	686	0.82099	686	0.79255	686	0.77289	686	0.77763	686	0.86546
702.8	0.89819	687.8	0.87029	704.9	0.84018	687.8	0.82413	687.75	0.78723	687.8	0.76906	687.75	0.7803	687.7	0.86513
704.6	0.89644	689.5	0.86715	706.7	0.84177	689.5	0.8275	689.5	0.79156	689.5	0.7728	689.5	0.78554	689.5	0.86224
706.4	0.8997	691.3	0.86822	708.5	0.83652	691.3	0.82686	691.25	0.79733	691.3	0.77637	691.25	0.78771	691.2	0.86165
708.2	0.90493	693	0.87248	710.3	0.83827	693	0.82376	693	0.79611	693	0.77374	693	0.78078	693	0.86494
710	0.90532	694.8	0.87161	712.1	0.84044	694.8	0.82428	694.75	0.79049	694.8	0.76871	694.75	0.77241	694.7	0.86837
711.8	0.90291	696.5	0.86755	713.9	0.83681	696.5	0.82727	696.5	0.78916	696.5	0.76941	696.5	0.7693	696.5	0.87093
713.4	0.90293	698.3	0.86747	715.7	0.84042	698.3	0.82676	698.25	0.79259	698.3	0.77276	698.25	0.76599	698.2	0.86961
715.2	0.90557	700	0.8716	717.5	0.83826	700	0.82341	700	0.79607	700	0.77524	700	0.76262	700	0.86984
717	0.90838	701.8	0.87273	719.4	0.83705	701.8	0.82256	701.75	0.79772	701.8	0.77331	701.75	0.7559	701.7	0.87118
718.8	0.9056	703.5	0.86891	721.2	0.84011	703.5	0.82363	703.5	0.79838	703.5	0.77091	703.5	0.75426	703.5	0.87007
720.6	0.90206	705.3	0.86717	723	0.83652	705.3	0.82294	705.25	0.80219	705.3	0.7744	705.25	0.74557	705.2	0.86941
722.3	0.90053	707	0.87135	724.8	0.8345	707	0.81987	707	0.80344	707	0.77672	707	0.73286	707	0.86778
724.2	0.90122	708.8	0.87442	726.4	0.83806	708.8	0.81667	708.75	0.8033	708.8	0.77499	708.75	0.72771	708.7	0.86899
726	0.90409	710.5	0.87118	728.2	0.83531	710.5	0.81975	710.5	0.80378	710.5	0.77344	710.5	0.72486	710.5	0.86915
727.7	0.90274	712.3	0.86655	730	0.83159	712.3	0.82657	712.25	0.80398	712.3	0.77704	712.25	0.73181	712.2	0.86873
729.5	0.90047	714	0.86865	731.8	0.8349	714	0.82803	714	0.80439	714	0.7784	714	0.7376	714	0.86602
731.3	0.89777	715.8	0.87256	733.6	0.83591	715.8	0.82332	715.75	0.80384	715.8	0.77574	715.75	0.73651	715.7	0.8643
732.9	0.8977	717.5	0.8721	735.4	0.83357	717.5	0.82358	717.5	0.80041	717.5	0.77221	717.5	0.73119	717.5	0.86637
734.7	0.90026	719.3	0.86841	737.2	0.83665	719.3	0.82804	719.25	0.80114	719.3	0.77447	719.25	0.73125	719.2	0.868
736.5	0.90357	721	0.86794	739	0.8355	721	0.83006	721	0.80433	721	0.78055	721	0.73841	721	0.86841
738.3	0.90588	722.8	0.87025	740.9	0.83315	722.8	0.82832	722.75	0.80369	722.8	0.7828	722.75	0.73673	722.7	0.86738
740.1	0.90305	724.5	0.87433	742.7	0.83631	724.5	0.82715	724.5	0.7995	724.5	0.77914	724.5	0.72696	724.5	0.86839
741.9	0.90311	726.3	0.87141	744.5	0.8338	726.3	0.83091	726.25	0.79958	726.3	0.77736	726.25	0.72638	726.2	0.87039
743.7	0.90714	728	0.86776	746.3	0.83355	728	0.83366	728	0.80416	728	0.78133	728	0.72967	728	0.87168
745.5	0.9079	729.8	0.87217	747.9	0.83852	729.8	0.83179	729.75	0.80749	729.8	0.78357	729.75	0.72637	729.7	0.87292
747.3	0.90542	731.5	0.87448	749.7	0.83614	731.5	0.82814	731.5	0.80881	731.5	0.78001	731.5	0.70551	731.5	0.87426
749.1	0.90215	733.3	0.87294	751.5	0.83323	733.3	0.82952	733.25	0.80851	733.3	0.77561	733.25	0.68754	733.2	0.87416
750.9	0.90359	735	0.86872	753.3	0.83616	735	0.83619	735	0.8132	735	0.77775	735	0.68459	735	0.8728
752.7	0.90341	736.8	0.87103	755.1	0.83659	736.8	0.83629	736.75	0.8198	736.8	0.78199	736.75	0.68967	736.7	0.87223
754.5	0.89854	738.5	0.87558	756.9	0.83297	738.5	0.83209	738.5	0.81781	738.5	0.78106	738.5	0.69029	738.5	0.87306
756.3	0.89785	740.3	0.87461	758.7	0.83775	740.3	0.83356	740.25	0.81286	740.3	0.77589	740.25	0.68214	740.2	0.87678
758.1	0.90267	742	0.86994	760.5	0.83761	742	0.83695	742	0.81435	742	0.77574	742	0.67464	742	0.87807
759.9	0.90658	743.8	0.86919	762.4	0.83584	743.8	0.83659	743.75	0.81812	743.8	0.77964	743.75	0.67579	743.7	0.87476
761.7	0.90425	745.5	0.87476	764.2	0.83968	745.5	0.83335	745.5	0.82202	745.5	0.78085	745.5	0.67796	745.5	0.87215
763.5	0.90229	747.3	0.87524	766	0.83573	747.3	0.83217	747.25	0.82074	747.3	0.7765	747.25	0.67476	747.2	0.8727
765.3	0.90372	749	0.8726	767.8	0.83845	749	0.83617	749	0.81782	749	0.77609	749	0.67158	749	0.87613
767.1	0.90461	750.8	0.86991	769.6	0.8402	750.8	0.83935	750.75	0.81808	750.8	0.78078	750.75	0.67658	750.7	0.87507
768.8	0.90489	752.5	0.87227	771.4	0.83776	752.5	0.83702	752.5	0.82352	752.5	0.78308	752.5	0.6799	752.5	0.87225
770.7	0.90335	754.3	0.87417	773.2	0.84048	754.3	0.83056	754.25	0.82138	754.3	0.77837	754.25	0.67676	754.2	0.87262
772.5	0.90246	756	0.87242	775	0.841	756	0.83281	756	0.8187	756	0.77358	756	0.67442	756	0.87584
774.2	0.90416	757.8	0.86829	776.8	0.83794	757.8	0.83727	757.75	0.82443	757.8	0.77739	757.75	0.67827	757.7	0.87471
776	0.90512	759.5	0.87074	778.6	0.83944	759.5	0.83727	759.5	0.83009	759.5	0.7827	759.5	0.68595	759.5	0.86913
777.8	0.90367	761.3	0.87616	780.4	0.84083	761.3	0.8352	761.25	0.83068	761.3	0.78229	761.25	0.68518	761.2	0.86574
779.6	0.9018	763	0.87724	782.2	0.84447	763	0.83648	763	0.82617	763	0.77672	763	0.67991	763	0.86679
781.4	0.89772	764.8	0.87337	784	0.84263	764.8	0.84062	764.75	0.82648	764.8	0.77621	764.75	0.67587	764.7	0.86759
783.2	0.89663	766.5	0.87284	785.8	0.84653	766.5	0.84034	766.5	0.83284	766.5	0.77965	766.5	0.67681	766.5	0.86765
785	0.89972	768.3	0.8763	787.6	0.84888	768.3	0.83468	768.25	0.83505	768.3	0.78046	768.25	0.68816	768.2	0.86759
786.8	0.90581	770	0.87677	789.4	0.84596	770	0.83421	770	0.83126	770	0.77759	770	0.68611	770	0.86986
788.6	0.91009	771.8	0.87468	791.2	0.84452	771.8	0.83914	771.75	0.8289	771.8	0.77664	771.75	0.68024	771.7	0.86998
790.3	0.9079	773.5	0.87208	793	0.84482	773.5	0.84121	773.5	0.83306	773.5	0.78006	773.5	0.67828	773.5	0.86804
792.2	0.90206	775.3	0.87431	794.9	0.84898	775.3	0.83816	775.25	0.8355	775.3	0.78306	775.25	0.6846	775.2	0.86821
[truncated: 50,485 more rows]

## Sheet: Fig 3
1x90, T = 0.20 K			2x20, T =0.23 K
[truncated: 9 more rows]

## Sheet: Fig 4a
Short range sample																																														Long range sample
[truncated: 14 more rows]
[truncated: 4 more columns]

[truncated: 1 more sheets: Fig 4b]
